# Supplementary material for: The Central Role of Salivary Metalloproteases in Host Acquired Resistance to Tick Feeding
Source: Front Cell Infect Microbiol. 2020 Nov 18;10:563349. doi: 10.3389/fcimb.2020.563349 (PMC7708348; doi:10.3389/fcimb.2020.563349)
Supplement: Supplementary file 2 [file DataSheet_2.xlsx]

## Sheet: Ixric-pep-genbank-plus-6days-ma
Seq name	First residue	Seq size	%X	DP's	Best match to TSF database	E value	Coverage	Model	Group	Family	H/S	Other AM=AMtimicrobial E=Enzyme PI=Protease inhibitor	Best match to ACARI protein database	E value	Match	% identity	% similarity	% Coverage	Species of best match	Best match to NR-LIGHT protein database	E value	Match	% identity	% similarity	% Coverage	Species of best match	Best match to CDD database	E value	Coverage	Description	All CDD domains	Best match to KOG	E value	Coverage	Description	Class	Seqnam	Protein IDs	Majority protein IDs	Peptide counts (all)	Peptide counts (razor+unique)	Peptide counts (unique)	Fasta headers	Number of proteins	Peptides	Razor + unique peptides	Unique peptides	Peptides Immunised	Peptides Naiv
147642_FR4_405-586	M	124	0	0									Glucose-6-phosphate isomerase, partial	6E-064	JAW02920.1	100	100	100	Ornithodoros moubata	histone H2A	4E-062	XP_015913117.1	99	99	100	Parasteatoda tepidariorum	PTZ00017, histone H2A	7e-53	94.8	PTZ00017, PTZ00017, histone H2A; Provisional.	PTZ00017 7e-053| H2A 4e-051| PLN00157 1e-050| H2A 8e-050| PLN00156 1e-044| HTA1 3e-042| PLN00153 2e-040| PLN00154 7e-031| PTZ00252 1e-022| Histone_H2A_C 2e-014|	Histone 2A	6e-52	95.4	KOG1756, KOG1756, KOG1756, Histone 2A [Chromatin structure and dynamics].	Chromatin structure and dynamics	147642_FR4_405-586	GADI01002907;147642_FR4_405-586;GANP01000488;GANP01000229;GADI01003003;196743_FR5_28-169;535_FR2_21-172;53147_FR5_17-159;GANP01003079	GADI01002907;147642_FR4_405-586;GANP01000488;GANP01000229;GADI01003003;196743_FR5_28-169;535_FR2_21-172;53147_FR5_17-159;GANP01003079	2;2;2;2;2;2;2;2;1	2;2;2;2;2;2;2;2;1	2;2;2;2;2;2;2;2;1	GADI01002907;147642_FR4_405-586 Extracted CDS [Ixodes ricinus];GANP01000488;GANP01000229;GADI01003003;196743_FR5_28-169 Extracted CDS [Ixodes ricinus];535_FR2_21-172 Extracted CDS [Ixodes ricinus];53147_FR5_17-159 Extracted CDS [Ixodes ricinus];GANP0100307	9	2	2	2	2	0
16939_FR1_1-184	H	182	0	0									secreted protein, putative	1E-104	EEC17391.1	95	96	94	Ixodes scapularis	secreted protein, putative	1E-102	XP_002414083.1	95	96	94	Ixodes scapularis	GDPD_GDE6, Glycerophosphodiester phosphodiesterase domain of mammalian glycerophosphodiester phosphodiesterase GDE6 and similar proteins	0.002	20.9	cd08610, GDPD_GDE6, Glycerophosphodiester phosphodiesterase domain of mammalian glycerophosphodiester phosphodiesterase GDE6 and similar proteins. This subfamily corresponds to the glycerophosphodiester phosphodiesterase domain (GDPD) present in mammalian GDE6 (also known as glycerophosphodiester phosphodiesterase domain-containing protein 4 (GDPD4)) and their metazoan homologs. Mammalian GDE6 is…	GDPD_GDE6 0.002| DSHCT 0.13| SGNH_hydrolase_like_1 0.38| PRK14289 0.42| PLN02621 0.60| MUTSd 0.77| DUF3422 1.4| Cast 1.7| PRK05399 3.2| ComEB 3.5|	subunit NURF301/BPTF	0.034	3.3	KOG1473, KOG1473, KOG1473, Nucleosome remodeling factor, subunit NURF301/BPTF [Chromatin structure and dynamics, Transcription].	Chromatin structure and dynamics, Transcription	16939_FR1_1-184	16939_FR1_1-184;IrSigP-16941_FR1_1-451;IrSigP-16940_FR4_1-451;GEGO01005543	16939_FR1_1-184;IrSigP-16941_FR1_1-451;IrSigP-16940_FR4_1-451;GEGO01005543	4;4;4;4	4;4;4;4	4;4;4;4	16939_FR1_1-184 Extracted CDS [Ixodes ricinus];IrSigP-16941_FR1_1-451;IrSigP-16940_FR4_1-451;GEGO01005543	4	4	4	4	4	0
169881_FR2_803-1378	F	573	1.7452	1	5'nucleotidase||S|E	0	97.1	45-21	5'nucleotidase		S	E	Putative 5'-nucleotidase/apyrase, partial	0.0	JAA72482.1	89	94	95	Ixodes ricinus	5'-nucleotidase	0.0	ABS28918.1	59	74	98	Ixodes scapularis	MPP_CD73_N, CD73 ecto-5'-nucleotidase and related proteins, N-terminal metallophosphatase domain	1e-109	102.9	cd07409, MPP_CD73_N, CD73 ecto-5'-nucleotidase and related proteins, N-terminal metallophosphatase domain. CD73 is a mammalian ecto-5'-nucleotidase expressed in endothelial cells and lymphocytes that catalyzes the conversion of 5'-AMP to adenosine in the final step of a pathway that generates adenosine from ATP. This pathway also includes a CD39 nucleoside triphosphate dephosphorylase that mediat…	MPP_CD73_N e-109| UshA 2e-067| PRK09419 2e-061| MPP_UshA_N_like 7e-052| ushA 1e-048| Probable_5'-nucleotidase 3e-044| 5_nucleotid_C 7e-029| MPP_CpdB_N 4e-025| MPP_CG11883_N 4e-022| MPP_UshA_N 2e-020|	5' nucleotidase	5e-58	85.2	KOG4419, KOG4419, KOG4419, 5' nucleotidase [Nucleotide transport and metabolism].	Nucleotide transport and metabolism	169881_FR2_803-1378	GADI01001329;GADI01001301;GADI01001326;IrSigP-98901_FR2_1-593;IrSigP-216510_FR1_6-593;IrSigP-216379_FR4_1059-1685;169881_FR2_803-1378;182754_FR1_1598-2172;98899_FR6_121-662;98794_FR3_98-632;GEGO01000611;216380_FR3_566-1140;216508_FR3_1-486;216511_FR5_1-393;GADI01000896;GEGO01001217;GADI01000888;65036_FR4_6-594;138482_FR5_201-827;IrSigP-73592_FR4_6-594;IrSigP-166629_FR2_201-828;GADI01005894;GADI01…	GADI01001329;GADI01001301;GADI01001326;IrSigP-98901_FR2_1-593;IrSigP-216510_FR1_6-593;IrSigP-216379_FR4_1059-1685;169881_FR2_803-1378;182754_FR1_1598-2172;98899_FR6_121-662;98794_FR3_98-632;GEGO01000611;216380_FR3_566-1140;216508_FR3_1-486;216511_FR5_1-393;GADI01000896;GEGO01001217;GADI01000888;65036_FR4_6-594;138482_FR5_201-827;IrSigP-73592_FR4_6-594;IrSigP-166629_FR2_201-828;GADI01005894;GADI01…	3;3;3;3;3;3;3;3;3;3;3;3;3;3;3;3;3;2;2;2;2;2;2;2;2;2;2;2;2;2;2;1;1	3;3;3;3;3;3;3;3;3;3;3;3;3;3;3;3;3;2;2;2;2;2;2;2;2;2;2;2;2;2;2;1;1	3;3;3;3;3;3;3;3;3;3;3;3;3;3;3;3;3;2;2;2;2;2;2;2;2;2;2;2;2;2;2;1;1	GADI01001329;GADI01001301;GADI01001326;IrSigP-98901_FR2_1-593;IrSigP-216510_FR1_6-593;IrSigP-216379_FR4_1059-1685;169881_FR2_803-1378 Extracted CDS [Ixodes ricinus];182754_FR1_1598-2172 Extracted CDS [Ixodes ricinus];98899_FR6_121-662 Extracted CDS [Ixodes	33	3	3	3	3	0
1791_FR1_58-521	A	462	0	2	Metalloprotease||S|E	1e-176	83.1	45-135	Metalloprotease		S	E	Putative metalloprotease, partial	0.0	JAA72827.1	74	84	74	Ixodes ricinus	Metis5 protein	1E-163	CAO00629.1	65	79	83	Ixodes ricinus	ZnMc_salivary_gland_MPs, Zinc-dependent metalloprotease, salivary_gland_MPs	2e-32	103.2	cd04272, ZnMc_salivary_gland_MPs, Zinc-dependent metalloprotease, salivary_gland_MPs. Metalloproteases secreted by the salivary glands of arthropods.	ZnMc_salivary_gland_MPs 2e-032| ZnMc_ADAM_like 9e-024| ZnMc_ADAMTS_like 1e-018| Reprolysin 1e-009| ZnMc_adamalysin_II_like 2e-009| ZnMc 9e-009| Reprolysin_3 4e-008| Reprolysin_2 6e-005| Reprolysin_5 6e-005| ZnMc_ADAM_fungal 6e-004|	fertilins and related Zn-dependent metalloproteinases of the ADAMs family	6e-09	14.1	KOG3607, KOG3607, KOG3607, Meltrins, fertilins and related Zn-dependent metalloproteinases of the ADAMs family [Posttranslational modification, protein turnover, chaperones].	Posttranslational modification, protein turnover, chaperones	1791_FR1_58-521	1791_FR1_58-521;IrSigP-245384_FR2_35-602;IrSigP-1792_FR5_35-602	1791_FR1_58-521;IrSigP-245384_FR2_35-602;IrSigP-1792_FR5_35-602	4;4;4	4;4;4	4;4;4	1791_FR1_58-521 Extracted CDS [Ixodes ricinus];IrSigP-245384_FR2_35-602;IrSigP-1792_FR5_35-602	3	4	4	4	4	0
182754_FR1_1598-2172	F	572	1.74825	1	5'nucleotidase||S|E	0	97.1	45-21	5'nucleotidase		S	E	Putative 5'-nucleotidase/apyrase, partial	0.0	JAA72482.1	93	95	95	Ixodes ricinus	5'-nucleotidase	0.0	ABS28918.1	59	74	98	Ixodes scapularis	MPP_CD73_N, CD73 ecto-5'-nucleotidase and related proteins, N-terminal metallophosphatase domain	1e-106	102.9	cd07409, MPP_CD73_N, CD73 ecto-5'-nucleotidase and related proteins, N-terminal metallophosphatase domain. CD73 is a mammalian ecto-5'-nucleotidase expressed in endothelial cells and lymphocytes that catalyzes the conversion of 5'-AMP to adenosine in the final step of a pathway that generates adenosine from ATP. This pathway also includes a CD39 nucleoside triphosphate dephosphorylase that mediat…	MPP_CD73_N e-106| UshA 7e-066| PRK09419 1e-064| MPP_UshA_N_like 2e-048| ushA 1e-047| Probable_5'-nucleotidase 2e-043| 5_nucleotid_C 2e-029| MPP_CpdB_N 4e-025| MPP_CG11883_N 2e-021| MPP_UshA_N 4e-020|	5' nucleotidase	1e-57	89.5	KOG4419, KOG4419, KOG4419, 5' nucleotidase [Nucleotide transport and metabolism].	Nucleotide transport and metabolism	182754_FR1_1598-2172	GADI01001329;GADI01001301;GADI01001326;IrSigP-98901_FR2_1-593;IrSigP-216510_FR1_6-593;IrSigP-216379_FR4_1059-1685;169881_FR2_803-1378;182754_FR1_1598-2172;98899_FR6_121-662;98794_FR3_98-632;GEGO01000611;216380_FR3_566-1140;216508_FR3_1-486;216511_FR5_1-393;GADI01000896;GEGO01001217;GADI01000888;65036_FR4_6-594;138482_FR5_201-827;IrSigP-73592_FR4_6-594;IrSigP-166629_FR2_201-828;GADI01005894;GADI01…	GADI01001329;GADI01001301;GADI01001326;IrSigP-98901_FR2_1-593;IrSigP-216510_FR1_6-593;IrSigP-216379_FR4_1059-1685;169881_FR2_803-1378;182754_FR1_1598-2172;98899_FR6_121-662;98794_FR3_98-632;GEGO01000611;216380_FR3_566-1140;216508_FR3_1-486;216511_FR5_1-393;GADI01000896;GEGO01001217;GADI01000888;65036_FR4_6-594;138482_FR5_201-827;IrSigP-73592_FR4_6-594;IrSigP-166629_FR2_201-828;GADI01005894;GADI01…	3;3;3;3;3;3;3;3;3;3;3;3;3;3;3;3;3;2;2;2;2;2;2;2;2;2;2;2;2;2;2;1;1	3;3;3;3;3;3;3;3;3;3;3;3;3;3;3;3;3;2;2;2;2;2;2;2;2;2;2;2;2;2;2;1;1	3;3;3;3;3;3;3;3;3;3;3;3;3;3;3;3;3;2;2;2;2;2;2;2;2;2;2;2;2;2;2;1;1	GADI01001329;GADI01001301;GADI01001326;IrSigP-98901_FR2_1-593;IrSigP-216510_FR1_6-593;IrSigP-216379_FR4_1059-1685;169881_FR2_803-1378 Extracted CDS [Ixodes ricinus];182754_FR1_1598-2172 Extracted CDS [Ixodes ricinus];98899_FR6_121-662 Extracted CDS [Ixodes	33	3	3	3	3	0
191150_FR2_25-216	M	190	3.68421	0	Kunitz||S|PI	2e-91	91.5	35-72	Kunitz		S	PI	Putative salivary kunitz domain protein	1E-101	JAA67258.1	93	95	90	Ixodes ricinus	ixolaris-2	1E-074	AAT92212.1	71	79	101	Ixodes pacificus	Kunitz_BPTI, Kunitz/Bovine pancreatic trypsin inhibitor domain	0.0003	90.4	pfam00014, Kunitz_BPTI, Kunitz/Bovine pancreatic trypsin inhibitor domain. Indicative of a protease inhibitor, usually a serine protease inhibitor. Structure is a disulfide rich alpha+beta fold. BPTI (bovine pancreatic trypsin inhibitor) is an extensively studied model structure. Certain family members are similar to the tick anticoagulant peptide (TAP). This is a highly selective inhibitor of fa…	Kunitz_BPTI 3e-004| KU 8e-004| KU 0.003| Mg2+/citrate_complex_secondary_transpo... 32 0.23 0.23| PHA03123 1.2| EOS1 4.1| DUF1296 6.6| fliM 8.2| PTZ00351 9.8|	Serine proteinase inhibitor (KU family)	0.094	39	KOG4295, KOG4295, KOG4295, Serine proteinase inhibitor (KU family) [Posttranslational modification, protein turnover, chaperones].	Posttranslational modification, protein turnover, chaperones	191150_FR2_25-216	IrSigP-191150_FR2_25-216;191150_FR2_25-216;133821_FR6_22-213;119461_FR6_22-213;IrSigP-191151_FR2_25-215;IrSigP-133821_FR6_22-213;IrSigP-119461_FR6_22-213	IrSigP-191150_FR2_25-216;191150_FR2_25-216;133821_FR6_22-213;119461_FR6_22-213;IrSigP-191151_FR2_25-215;IrSigP-133821_FR6_22-213;IrSigP-119461_FR6_22-213	2;2;1;1;1;1;1	2;2;1;1;1;1;1	1;1;1;1;0;1;1	IrSigP-191150_FR2_25-216;191150_FR2_25-216 Extracted CDS [Ixodes ricinus];133821_FR6_22-213 Extracted CDS [Ixodes ricinus];119461_FR6_22-213 Extracted CDS [Ixodes ricinus];IrSigP-191151_FR2_25-215;IrSigP-133821_FR6_22-213;IrSigP-119461_FR6_22-213	7	2	2	1	2	0
196743_FR5_28-169	M	135	0	0									histone H2	2E-065	ACF35543.1	99	99	99	Dermacentor variabilis	hypothetical protein CAPTEDRAFT_170341	5E-064	ELU00382.1	99	99	99	Capitella teleta	PLN00154, histone H2A	6e-50	85.3	PLN00154, PLN00154, histone H2A; Provisional.	PLN00154 6e-050| PTZ00017 9e-048| H2A 1e-045| H2A 2e-043| HTA1 1e-034| PLN00157 4e-033| PLN00156 5e-030| PLN00153 1e-027| PTZ00252 1e-017| Histone 2e-014|	Histone 2A	2e-59	98.5	KOG1757, KOG1757, KOG1757, Histone 2A [Chromatin structure and dynamics].	Chromatin structure and dynamics	196743_FR5_28-169	GADI01002907;147642_FR4_405-586;GANP01000488;GANP01000229;GADI01003003;196743_FR5_28-169;535_FR2_21-172;53147_FR5_17-159;GANP01003079	GADI01002907;147642_FR4_405-586;GANP01000488;GANP01000229;GADI01003003;196743_FR5_28-169;535_FR2_21-172;53147_FR5_17-159;GANP01003079	2;2;2;2;2;2;2;2;1	2;2;2;2;2;2;2;2;1	2;2;2;2;2;2;2;2;1	GADI01002907;147642_FR4_405-586 Extracted CDS [Ixodes ricinus];GANP01000488;GANP01000229;GADI01003003;196743_FR5_28-169 Extracted CDS [Ixodes ricinus];535_FR2_21-172 Extracted CDS [Ixodes ricinus];53147_FR5_17-159 Extracted CDS [Ixodes ricinus];GANP0100307	9	2	2	2	2	0
202312_FR2_129-876	I	746	0	2	M13_peptidase||S|E	0	93.2	35-98	M13_peptidase		S	E	Putative m13 family peptidase, partial	0.0	JAA72759.1	97	98	100	Ixodes ricinus	membrane metallo-endopeptidase-like 1 isoform X2	1E-120	XP_006566920.1	38	53	91	Apis mellifera	M13, Peptidase family M13 includes neprilysin and endothelin-converting enzyme I	0	102.8	cd08662, M13, Peptidase family M13 includes neprilysin and endothelin-converting enzyme I. The M13 family of metallopeptidases includes neprilysin (neutral endopeptidase, NEP, enkephalinase, CD10, CALLA, EC 3.4.24.11), endothelin-converting enzyme I (ECE-1, EC 3.4.24.71), erythrocyte surface antigen KELL (ECE-3), phosphate-regulating gene on the X chromosome (PHEX), soluble secreted endopeptidase…	M13 0.0| PepO e-102| Peptidase_M13_N 2e-085| Peptidase_M13 3e-060| GluZincin 0.006| alpha2AP 0.52| ChoK-like_euk 0.64| M4_TLP 0.80| PRK07097 0.82| M4_M36 1.5|	M13 family peptidase	1e-131	106.1	KOG3624, KOG3624, KOG3624, M13 family peptidase [Amino acid transport and metabolism].	Amino acid transport and metabolism	202312_FR2_129-876	IrSigP-203298_FR4_120-571;IrSigP-44842_FR6_18-777;IrSigP-202310_FR5_122-866;GADI01001049;202312_FR2_129-876;IrSigP-44841_FR5_14-614;IrSigP-202311_FR5_122-866;GADI01001050	IrSigP-203298_FR4_120-571;IrSigP-44842_FR6_18-777;IrSigP-202310_FR5_122-866;GADI01001049;202312_FR2_129-876;IrSigP-44841_FR5_14-614;IrSigP-202311_FR5_122-866;GADI01001050	2;2;2;2;2;1;1;1	2;2;2;2;2;1;1;1	2;2;2;2;2;1;1;1	IrSigP-203298_FR4_120-571;IrSigP-44842_FR6_18-777;IrSigP-202310_FR5_122-866;GADI01001049;202312_FR2_129-876 Extracted CDS [Ixodes ricinus];IrSigP-44841_FR5_14-614;IrSigP-202311_FR5_122-866;GADI01001050	8	2	2	2	2	0
216380_FR3_566-1140	F	572	1.74825	1	5'nucleotidase||S|E	0	96.1	45-21	5'nucleotidase		S	E	Putative 5'-nucleotidase/apyrase, partial	0.0	JAA72482.1	92	94	96	Ixodes ricinus	5'-nucleotidase	0.0	ABS28918.1	58	74	98	Ixodes scapularis	MPP_CD73_N, CD73 ecto-5'-nucleotidase and related proteins, N-terminal metallophosphatase domain	1e-108	102.9	cd07409, MPP_CD73_N, CD73 ecto-5'-nucleotidase and related proteins, N-terminal metallophosphatase domain. CD73 is a mammalian ecto-5'-nucleotidase expressed in endothelial cells and lymphocytes that catalyzes the conversion of 5'-AMP to adenosine in the final step of a pathway that generates adenosine from ATP. This pathway also includes a CD39 nucleoside triphosphate dephosphorylase that mediat…	MPP_CD73_N e-108| UshA 9e-066| PRK09419 5e-063| MPP_UshA_N_like 1e-049| ushA 8e-048| Probable_5'-nucleotidase 4e-046| 5_nucleotid_C 1e-029| MPP_CpdB_N 3e-024| MPP_UshA_N 1e-021| MPP_CG11883_N 7e-021|	5' nucleotidase	4e-60	89.5	KOG4419, KOG4419, KOG4419, 5' nucleotidase [Nucleotide transport and metabolism].	Nucleotide transport and metabolism	216380_FR3_566-1140	GADI01001329;GADI01001301;GADI01001326;IrSigP-98901_FR2_1-593;IrSigP-216510_FR1_6-593;IrSigP-216379_FR4_1059-1685;169881_FR2_803-1378;182754_FR1_1598-2172;98899_FR6_121-662;98794_FR3_98-632;GEGO01000611;216380_FR3_566-1140;216508_FR3_1-486;216511_FR5_1-393;GADI01000896;GEGO01001217;GADI01000888;65036_FR4_6-594;138482_FR5_201-827;IrSigP-73592_FR4_6-594;IrSigP-166629_FR2_201-828;GADI01005894;GADI01…	GADI01001329;GADI01001301;GADI01001326;IrSigP-98901_FR2_1-593;IrSigP-216510_FR1_6-593;IrSigP-216379_FR4_1059-1685;169881_FR2_803-1378;182754_FR1_1598-2172;98899_FR6_121-662;98794_FR3_98-632;GEGO01000611;216380_FR3_566-1140;216508_FR3_1-486;216511_FR5_1-393;GADI01000896;GEGO01001217;GADI01000888;65036_FR4_6-594;138482_FR5_201-827;IrSigP-73592_FR4_6-594;IrSigP-166629_FR2_201-828;GADI01005894;GADI01…	3;3;3;3;3;3;3;3;3;3;3;3;3;3;3;3;3;2;2;2;2;2;2;2;2;2;2;2;2;2;2;1;1	3;3;3;3;3;3;3;3;3;3;3;3;3;3;3;3;3;2;2;2;2;2;2;2;2;2;2;2;2;2;2;1;1	3;3;3;3;3;3;3;3;3;3;3;3;3;3;3;3;3;2;2;2;2;2;2;2;2;2;2;2;2;2;2;1;1	GADI01001329;GADI01001301;GADI01001326;IrSigP-98901_FR2_1-593;IrSigP-216510_FR1_6-593;IrSigP-216379_FR4_1059-1685;169881_FR2_803-1378 Extracted CDS [Ixodes ricinus];182754_FR1_1598-2172 Extracted CDS [Ixodes ricinus];98899_FR6_121-662 Extracted CDS [Ixodes	33	3	3	3	3	0
216508_FR3_1-486	L	484	0	1	5'nucleotidase||S|E	0	82.3	45-21	5'nucleotidase		S	E	Putative 5'-nucleotidase/apyrase, partial	0.0	JAA72482.1	94	96	81	Ixodes ricinus	5' nucleotidase, putative	1E-166	XP_002414724.1	61	77	95	Ixodes scapularis	MPP_CD73_N, CD73 ecto-5'-nucleotidase and related proteins, N-terminal metallophosphatase domain	2e-79	77.4	cd07409, MPP_CD73_N, CD73 ecto-5'-nucleotidase and related proteins, N-terminal metallophosphatase domain. CD73 is a mammalian ecto-5'-nucleotidase expressed in endothelial cells and lymphocytes that catalyzes the conversion of 5'-AMP to adenosine in the final step of a pathway that generates adenosine from ATP. This pathway also includes a CD39 nucleoside triphosphate dephosphorylase that mediat…	MPP_CD73_N 2e-079| UshA 7e-052| PRK09419 2e-051| ushA 4e-040| Probable_5'-nucleotidase 5e-037| MPP_UshA_N_like 2e-031| 5_nucleotid_C 4e-029| MPP_UshA_N 3e-016| MPP_CpdB_N 1e-013| MPP_CG11883_N 1e-013|	5' nucleotidase	5e-49	77.1	KOG4419, KOG4419, KOG4419, 5' nucleotidase [Nucleotide transport and metabolism].	Nucleotide transport and metabolism	216508_FR3_1-486	GADI01001329;GADI01001301;GADI01001326;IrSigP-98901_FR2_1-593;IrSigP-216510_FR1_6-593;IrSigP-216379_FR4_1059-1685;169881_FR2_803-1378;182754_FR1_1598-2172;98899_FR6_121-662;98794_FR3_98-632;GEGO01000611;216380_FR3_566-1140;216508_FR3_1-486;216511_FR5_1-393;GADI01000896;GEGO01001217;GADI01000888;65036_FR4_6-594;138482_FR5_201-827;IrSigP-73592_FR4_6-594;IrSigP-166629_FR2_201-828;GADI01005894;GADI01…	GADI01001329;GADI01001301;GADI01001326;IrSigP-98901_FR2_1-593;IrSigP-216510_FR1_6-593;IrSigP-216379_FR4_1059-1685;169881_FR2_803-1378;182754_FR1_1598-2172;98899_FR6_121-662;98794_FR3_98-632;GEGO01000611;216380_FR3_566-1140;216508_FR3_1-486;216511_FR5_1-393;GADI01000896;GEGO01001217;GADI01000888;65036_FR4_6-594;138482_FR5_201-827;IrSigP-73592_FR4_6-594;IrSigP-166629_FR2_201-828;GADI01005894;GADI01…	3;3;3;3;3;3;3;3;3;3;3;3;3;3;3;3;3;2;2;2;2;2;2;2;2;2;2;2;2;2;2;1;1	3;3;3;3;3;3;3;3;3;3;3;3;3;3;3;3;3;2;2;2;2;2;2;2;2;2;2;2;2;2;2;1;1	3;3;3;3;3;3;3;3;3;3;3;3;3;3;3;3;3;2;2;2;2;2;2;2;2;2;2;2;2;2;2;1;1	GADI01001329;GADI01001301;GADI01001326;IrSigP-98901_FR2_1-593;IrSigP-216510_FR1_6-593;IrSigP-216379_FR4_1059-1685;169881_FR2_803-1378 Extracted CDS [Ixodes ricinus];182754_FR1_1598-2172 Extracted CDS [Ixodes ricinus];98899_FR6_121-662 Extracted CDS [Ixodes	33	3	3	3	3	0
216511_FR5_1-393	G	391	0	1	5'nucleotidase||S|E	1e-168	65.7	45-21	5'nucleotidase		S	E	Putative 5'-nucleotidase/apyrase, partial	0.0	JAA72507.1	85	91	78	Ixodes ricinus	5' nucleotidase, putative	1E-119	XP_002414724.1	56	74	76	Ixodes scapularis	MPP_CD73_N, CD73 ecto-5'-nucleotidase and related proteins, N-terminal metallophosphatase domain	6e-44	44.1	cd07409, MPP_CD73_N, CD73 ecto-5'-nucleotidase and related proteins, N-terminal metallophosphatase domain. CD73 is a mammalian ecto-5'-nucleotidase expressed in endothelial cells and lymphocytes that catalyzes the conversion of 5'-AMP to adenosine in the final step of a pathway that generates adenosine from ATP. This pathway also includes a CD39 nucleoside triphosphate dephosphorylase that mediat…	MPP_CD73_N 6e-044| PRK09419 5e-038| UshA 6e-036| 5_nucleotid_C 3e-029| ushA 4e-028| Probable_5'-nucleotidase 4e-019| MPP_UshA_N_like 6e-015| Sulfur_oxidation_protein_SoxB 1e-009| MPP_SoxB_N 2e-006| MPP_PhoA_N 2e-004|	5' nucleotidase	4e-39	60.8	KOG4419, KOG4419, KOG4419, 5' nucleotidase [Nucleotide transport and metabolism].	Nucleotide transport and metabolism	216511_FR5_1-393	GADI01001329;GADI01001301;GADI01001326;IrSigP-98901_FR2_1-593;IrSigP-216510_FR1_6-593;IrSigP-216379_FR4_1059-1685;169881_FR2_803-1378;182754_FR1_1598-2172;98899_FR6_121-662;98794_FR3_98-632;GEGO01000611;216380_FR3_566-1140;216508_FR3_1-486;216511_FR5_1-393;GADI01000896;GEGO01001217;GADI01000888;65036_FR4_6-594;138482_FR5_201-827;IrSigP-73592_FR4_6-594;IrSigP-166629_FR2_201-828;GADI01005894;GADI01…	GADI01001329;GADI01001301;GADI01001326;IrSigP-98901_FR2_1-593;IrSigP-216510_FR1_6-593;IrSigP-216379_FR4_1059-1685;169881_FR2_803-1378;182754_FR1_1598-2172;98899_FR6_121-662;98794_FR3_98-632;GEGO01000611;216380_FR3_566-1140;216508_FR3_1-486;216511_FR5_1-393;GADI01000896;GEGO01001217;GADI01000888;65036_FR4_6-594;138482_FR5_201-827;IrSigP-73592_FR4_6-594;IrSigP-166629_FR2_201-828;GADI01005894;GADI01…	3;3;3;3;3;3;3;3;3;3;3;3;3;3;3;3;3;2;2;2;2;2;2;2;2;2;2;2;2;2;2;1;1	3;3;3;3;3;3;3;3;3;3;3;3;3;3;3;3;3;2;2;2;2;2;2;2;2;2;2;2;2;2;2;1;1	3;3;3;3;3;3;3;3;3;3;3;3;3;3;3;3;3;2;2;2;2;2;2;2;2;2;2;2;2;2;2;1;1	GADI01001329;GADI01001301;GADI01001326;IrSigP-98901_FR2_1-593;IrSigP-216510_FR1_6-593;IrSigP-216379_FR4_1059-1685;169881_FR2_803-1378 Extracted CDS [Ixodes ricinus];182754_FR1_1598-2172 Extracted CDS [Ixodes ricinus];98899_FR6_121-662 Extracted CDS [Ixodes	33	3	3	3	3	0
234210_FR3_1-970	M	772	0	1									Putative puromycin-sensitive aminopeptidase	0.0	JAA67330.1	99	99	98	Ixodes ricinus	aminopeptidase N, putative	0.0	XP_002434344.1	95	96	100	Ixodes scapularis	M1_APN-Q_like, Peptidase M1 aminopeptidase N catalytic domain family which includes aminopeptidase N (APN), aminopeptidase Q (APQ), tricorn interacting factor F3, and endoplasmic reticulum aminopeptidase 1 (ERAP1)	1e-173	80.5	cd09601, M1_APN-Q_like, Peptidase M1 aminopeptidase N catalytic domain family which includes aminopeptidase N (APN), aminopeptidase Q (APQ), tricorn interacting factor F3, and endoplasmic reticulum aminopeptidase 1 (ERAP1). This M1 peptidase family includes eukaryotic and bacterial members: the catalytic domains of aminopeptidase N (APN), aminopeptidase Q (APQ, laeverin), endoplasmic reticulum am…	M1_APN-Q_like e-173| PepN e-107| Peptidase_M1 3e-092| M1 1e-083| M1_APN 2e-079| ERAP1_C 2e-079| Aminopeptidase_N 1e-066| M1_APN_like 3e-046| M1_LTA4H 2e-030| Aminopeptidase_N 1e-023|	Puromycin-sensitive aminopeptidase and related aminopeptidases	0	91.7	KOG1046, KOG1046, KOG1046, Puromycin-sensitive aminopeptidase and related aminopeptidases [Amino acid transport and metabolism, Posttranslational modification, protein turnover, chaperones].	Amino acid transport and metabolism, Posttranslational modification, protein turnover, chaperones	234210_FR3_1-970	234210_FR3_1-970;GADI01006478	234210_FR3_1-970;GADI01006478	6;6	6;6	5;5	234210_FR3_1-970 Extracted CDS [Ixodes ricinus];GADI01006478	2	6	6	5	6	0
32856_FR5_267-743	M	413	0	2	Metalloprotease||S|E	1e-139	86.1	35-4	Metalloprotease		S	E	putative secreted metalloprotease	0.0	JAR94936.1	97	98	100	Ixodes ricinus	metalloprotease, putative	1E-126	XP_002410665.1	54	71	88	Ixodes scapularis	ZnMc_salivary_gland_MPs, Zinc-dependent metalloprotease, salivary_gland_MPs	4e-57	101.4	cd04272, ZnMc_salivary_gland_MPs, Zinc-dependent metalloprotease, salivary_gland_MPs. Metalloproteases secreted by the salivary glands of arthropods.	ZnMc_salivary_gland_MPs 4e-057| ZnMc_ADAM_like 3e-021| ZnMc_adamalysin_II_like 9e-013| ZnMc_ADAMTS_like 4e-010| Reprolysin 8e-010| Reprolysin_5 1e-008| Reprolysin_3 5e-006| ZnMc 8e-005| Reprolysin_2 5e-004| ZnMc_TACE_like 0.011|	fertilins and related Zn-dependent metalloproteinases of the ADAMs family	7e-09	32.8	KOG3607, KOG3607, KOG3607, Meltrins, fertilins and related Zn-dependent metalloproteinases of the ADAMs family [Posttranslational modification, protein turnover, chaperones].	Posttranslational modification, protein turnover, chaperones	32856_FR5_267-743	GEGO01000468;32856_FR5_267-743;GADI01003019;32853_FR5_243-577;GADI01004763;GADI01002161	GEGO01000468;32856_FR5_267-743;GADI01003019;32853_FR5_243-577	3;3;3;2;1;1	3;3;3;2;1;1	1;1;1;0;1;1	GEGO01000468;32856_FR5_267-743 Extracted CDS [Ixodes ricinus];GADI01003019;32853_FR5_243-577 Extracted CDS [Ixodes ricinus]	6	3	3	1	3	0
48778_FR2_46-156	A	106	9.43396	0	BTSP|TSGP1|S|	4e-33	73.7	55-116	BTSP	TSGP1	S		putative grp-2 483 glycine rich family, partial	6E-051	JAB76283.1	86	88	98	Ixodes ricinus	BTSP-11	6E-040	AAT92125.1	79	91	74	Ixodes pacificus	TSGP1, Tick salivary peptide group 1	2e-17	75.9	pfam07771, TSGP1, Tick salivary peptide group 1. This contains a group of peptides derived from a salivary gland cDNA library of the tick Ixodes scapularis. Also present are peptides from a related tick species, Ixodes ricinus. They are characterized by a putative signal peptide indicative of secretion and conserved cysteine residues.	TSGP1 2e-017| PRK15179 0.27| lysine_23-aminomutase_YodO_family_prot... 26 3.7 3.7| UMPH-1 6.1| TrpE 6.3| PRK07579 6.7| Salp15 8.8|	ATP-dependent DNA ligase I	1.4	5	KOG0967, KOG0967, KOG0967, ATP-dependent DNA ligase I [Replication, recombination and repair].	Replication, recombination and repair	48778_FR2_46-156	GANP01008184;GANP01008185;48778_FR2_46-156;IrSigP-48779_FR2_1-140;48780_FR1_1-160;GANP01002453;GANP01008186	GANP01008184;GANP01008185;48778_FR2_46-156;IrSigP-48779_FR2_1-140;48780_FR1_1-160;GANP01002453	4;4;4;4;3;2;1	4;4;4;4;3;2;1	3;3;3;3;2;1;1	GANP01008184;GANP01008185;48778_FR2_46-156 Extracted CDS [Ixodes ricinus];IrSigP-48779_FR2_1-140;48780_FR1_1-160 Extracted CDS [Ixodes ricinus];GANP01002453	7	4	4	3	4	0
53147_FR5_17-159	N	141	0	0									histone h2a, partial	2E-064	JAR86735.1	99	99	78	Carios mimon	histone 2A	2E-062	XP_002402622.1	100	100	100	Ixodes scapularis	PTZ00017, histone H2A	2e-54	94.8	PTZ00017, PTZ00017, histone H2A; Provisional.	PTZ00017 2e-054| H2A 3e-052| PLN00157 4e-052| H2A 6e-051| PLN00156 5e-046| HTA1 3e-043| PLN00153 4e-042| PLN00154 3e-032| PTZ00252 4e-023| Histone_H2A_C 6e-015|	Histone 2A	6e-53	96.9	KOG1756, KOG1756, KOG1756, Histone 2A [Chromatin structure and dynamics].	Chromatin structure and dynamics	53147_FR5_17-159	GADI01002907;147642_FR4_405-586;GANP01000488;GANP01000229;GADI01003003;196743_FR5_28-169;535_FR2_21-172;53147_FR5_17-159;GANP01003079	GADI01002907;147642_FR4_405-586;GANP01000488;GANP01000229;GADI01003003;196743_FR5_28-169;535_FR2_21-172;53147_FR5_17-159;GANP01003079	2;2;2;2;2;2;2;2;1	2;2;2;2;2;2;2;2;1	2;2;2;2;2;2;2;2;1	GADI01002907;147642_FR4_405-586 Extracted CDS [Ixodes ricinus];GANP01000488;GANP01000229;GADI01003003;196743_FR5_28-169 Extracted CDS [Ixodes ricinus];535_FR2_21-172 Extracted CDS [Ixodes ricinus];53147_FR5_17-159 Extracted CDS [Ixodes ricinus];GANP0100307	9	2	2	2	2	0
535_FR2_21-172	M	139	0	0									histone 2A	1E-072	EEC06154.1	99	100	100	Ixodes scapularis	histone 2A	2E-071	XP_002403498.1	99	100	100	Ixodes scapularis	H2A, Histone 2A	1e-51	98.3	cd00074, H2A, Histone 2A; H2A is a subunit of the nucleosome. The nucleosome is an octamer containing two H2A, H2B, H3, and H4 subunits. The H2A subunit performs essential roles in maintaining structural integrity of the nucleosome, chromatin condensation, and binding of specific chromatin-associated proteins.	H2A 1e-051| PTZ00017 2e-051| H2A 9e-051| PLN00157 9e-050| PLN00156 2e-044| HTA1 2e-041| PLN00153 7e-040| PLN00154 4e-030| PTZ00252 1e-023| PLN00155 2e-013|	Histone 2A	3e-52	100	KOG1756, KOG1756, KOG1756, Histone 2A [Chromatin structure and dynamics].	Chromatin structure and dynamics	535_FR2_21-172	GADI01002907;147642_FR4_405-586;GANP01000488;GANP01000229;GADI01003003;196743_FR5_28-169;535_FR2_21-172;53147_FR5_17-159;GANP01003079	GADI01002907;147642_FR4_405-586;GANP01000488;GANP01000229;GADI01003003;196743_FR5_28-169;535_FR2_21-172;53147_FR5_17-159;GANP01003079	2;2;2;2;2;2;2;2;1	2;2;2;2;2;2;2;2;1	2;2;2;2;2;2;2;2;1	GADI01002907;147642_FR4_405-586 Extracted CDS [Ixodes ricinus];GANP01000488;GANP01000229;GADI01003003;196743_FR5_28-169 Extracted CDS [Ixodes ricinus];535_FR2_21-172 Extracted CDS [Ixodes ricinus];53147_FR5_17-159 Extracted CDS [Ixodes ricinus];GANP0100307	9	2	2	2	2	0
65101_FR1_1-389	V	388	0	0	Metalloprotease||S|E	0	79.5	50-150	Metalloprotease		S	E	metalloprotease 2	0.0	AIE44748.1	94	96	80	Ixodes persulcatus	metalloprotease 2	0.0	AIE44748.1	94	96	80	Ixodes persulcatus	ZnMc_salivary_gland_MPs, Zinc-dependent metalloprotease, salivary_gland_MPs	1e-92	101.4	cd04272, ZnMc_salivary_gland_MPs, Zinc-dependent metalloprotease, salivary_gland_MPs. Metalloproteases secreted by the salivary glands of arthropods.	ZnMc_salivary_gland_MPs 1e-092| ZnMc_ADAM_like 2e-017| Reprolysin_5 5e-011| ZnMc_ADAMTS_like 3e-010| ZnMc_adamalysin_II_like 3e-010| Reprolysin 7e-008| ZnMc 1e-007| Reprolysin_3 4e-006| Reprolysin_2 7e-005| ZnMc_ADAM_fungal 0.003|	fertilins and related Zn-dependent metalloproteinases of the ADAMs family	5e-13	32.7	KOG3607, KOG3607, KOG3607, Meltrins, fertilins and related Zn-dependent metalloproteinases of the ADAMs family [Posttranslational modification, protein turnover, chaperones].	Posttranslational modification, protein turnover, chaperones	65101_FR1_1-389	65101_FR1_1-389	65101_FR1_1-389	10	2	0	65101_FR1_1-389 Extracted CDS [Ixodes ricinus]	1	10	2	0	10	4
95628_FR5_1-374	F	372	0	2	Metalloprotease||S|E	1e-161	98.5	30-460	Metalloprotease		S	E	putative secreted metalloprotease, partial	0.0	JAR95100.1	100	100	100	Ixodes ricinus	A disintegrin and metalloproteinase with thrombospondin motifs 1-like	2E-016	XP_012054313.1	28	46	55	Atta cephalotes	ZnMc_salivary_gland_MPs, Zinc-dependent metalloprotease, salivary_gland_MPs	6e-19	88.6	cd04272, ZnMc_salivary_gland_MPs, Zinc-dependent metalloprotease, salivary_gland_MPs. Metalloproteases secreted by the salivary glands of arthropods.	ZnMc_salivary_gland_MPs 6e-019| ZnMc_ADAMTS_like 2e-004| ZnMc_ADAM_like 0.001| COG4325 1.9| DUF819 3.9| PRK08206 6.3| PRK12446 6.8| PRK10835 7.2| Includes:_mRNA_guanine-N7--methyltrans... 28 7.8 7.8| NptA 8.6|	Tumor necrosis factor-alpha-converting enzyme (TACE/ADAM17) and related metalloproteases	0.026	19.4	KOG3658, KOG3658, KOG3658, Tumor necrosis factor-alpha-converting enzyme (TACE/ADAM17) and related metalloproteases [Extracellular structures].	Extracellular structures	95628_FR5_1-374	GEGO01000304;95628_FR5_1-374;IrSigP-95630_FR2_1-374;IrSigP-95629_FR2_1-374;54439_FR6_6-383;IrSigP-95644_FR4_1-177	GEGO01000304;95628_FR5_1-374;IrSigP-95630_FR2_1-374;IrSigP-95629_FR2_1-374;54439_FR6_6-383	7;7;6;6;6;2	7;7;6;6;6;2	6;6;5;5;5;1	GEGO01000304;95628_FR5_1-374 Extracted CDS [Ixodes ricinus];IrSigP-95630_FR2_1-374;IrSigP-95629_FR2_1-374;54439_FR6_6-383 Extracted CDS [Ixodes ricinus]	6	7	7	6	7	1
98794_FR3_98-632	R	533	0	2	5'nucleotidase||S|E	0	90.4	45-21	5'nucleotidase		S	E	putative 5'-nucleotidase, partial	0.0	JAR94187.1	96	97	100	Ixodes ricinus	5'-nucleotidase	1E-173	ABS28918.1	59	74	91	Ixodes scapularis	MPP_CD73_N, CD73 ecto-5'-nucleotidase and related proteins, N-terminal metallophosphatase domain	3e-94	87.5	cd07409, MPP_CD73_N, CD73 ecto-5'-nucleotidase and related proteins, N-terminal metallophosphatase domain. CD73 is a mammalian ecto-5'-nucleotidase expressed in endothelial cells and lymphocytes that catalyzes the conversion of 5'-AMP to adenosine in the final step of a pathway that generates adenosine from ATP. This pathway also includes a CD39 nucleoside triphosphate dephosphorylase that mediat…	MPP_CD73_N 3e-094| UshA 1e-059| PRK09419 1e-058| Probable_5'-nucleotidase 1e-042| MPP_UshA_N_like 1e-041| ushA 9e-040| 5_nucleotid_C 1e-027| MPP_PhoA_N 1e-018| MPP_CpdB_N 3e-018| MPP_CG11883_N 2e-016|	5' nucleotidase	3e-53	77.9	KOG4419, KOG4419, KOG4419, 5' nucleotidase [Nucleotide transport and metabolism].	Nucleotide transport and metabolism	98794_FR3_98-632	GADI01001329;GADI01001301;GADI01001326;IrSigP-98901_FR2_1-593;IrSigP-216510_FR1_6-593;IrSigP-216379_FR4_1059-1685;169881_FR2_803-1378;182754_FR1_1598-2172;98899_FR6_121-662;98794_FR3_98-632;GEGO01000611;216380_FR3_566-1140;216508_FR3_1-486;216511_FR5_1-393;GADI01000896;GEGO01001217;GADI01000888;65036_FR4_6-594;138482_FR5_201-827;IrSigP-73592_FR4_6-594;IrSigP-166629_FR2_201-828;GADI01005894;GADI01…	GADI01001329;GADI01001301;GADI01001326;IrSigP-98901_FR2_1-593;IrSigP-216510_FR1_6-593;IrSigP-216379_FR4_1059-1685;169881_FR2_803-1378;182754_FR1_1598-2172;98899_FR6_121-662;98794_FR3_98-632;GEGO01000611;216380_FR3_566-1140;216508_FR3_1-486;216511_FR5_1-393;GADI01000896;GEGO01001217;GADI01000888;65036_FR4_6-594;138482_FR5_201-827;IrSigP-73592_FR4_6-594;IrSigP-166629_FR2_201-828;GADI01005894;GADI01…	3;3;3;3;3;3;3;3;3;3;3;3;3;3;3;3;3;2;2;2;2;2;2;2;2;2;2;2;2;2;2;1;1	3;3;3;3;3;3;3;3;3;3;3;3;3;3;3;3;3;2;2;2;2;2;2;2;2;2;2;2;2;2;2;1;1	3;3;3;3;3;3;3;3;3;3;3;3;3;3;3;3;3;2;2;2;2;2;2;2;2;2;2;2;2;2;2;1;1	GADI01001329;GADI01001301;GADI01001326;IrSigP-98901_FR2_1-593;IrSigP-216510_FR1_6-593;IrSigP-216379_FR4_1059-1685;169881_FR2_803-1378 Extracted CDS [Ixodes ricinus];182754_FR1_1598-2172 Extracted CDS [Ixodes ricinus];98899_FR6_121-662 Extracted CDS [Ixodes	33	3	3	3	3	0
98899_FR6_121-662	L	540	0	3	5'nucleotidase||S|E	0	87	45-21	5'nucleotidase		S	E	Putative 5'-nucleotidase/apyrase, partial	0.0	JAA72482.1	84	90	89	Ixodes ricinus	5' nucleotidase, putative	1E-174	XP_002414724.1	61	76	100	Ixodes scapularis	MPP_CD73_N, CD73 ecto-5'-nucleotidase and related proteins, N-terminal metallophosphatase domain	7e-95	91.4	cd07409, MPP_CD73_N, CD73 ecto-5'-nucleotidase and related proteins, N-terminal metallophosphatase domain. CD73 is a mammalian ecto-5'-nucleotidase expressed in endothelial cells and lymphocytes that catalyzes the conversion of 5'-AMP to adenosine in the final step of a pathway that generates adenosine from ATP. This pathway also includes a CD39 nucleoside triphosphate dephosphorylase that mediat…	MPP_CD73_N 7e-095| UshA 2e-058| PRK09419 4e-058| MPP_UshA_N_like 4e-042| ushA 1e-039| Probable_5'-nucleotidase 7e-038| 5_nucleotid_C 8e-029| MPP_CpdB_N 3e-019| MPP_CG11883_N 1e-015| MPP_UshA_N 4e-015|	5' nucleotidase	2e-51	79.4	KOG4419, KOG4419, KOG4419, 5' nucleotidase [Nucleotide transport and metabolism].	Nucleotide transport and metabolism	98899_FR6_121-662	GADI01001329;GADI01001301;GADI01001326;IrSigP-98901_FR2_1-593;IrSigP-216510_FR1_6-593;IrSigP-216379_FR4_1059-1685;169881_FR2_803-1378;182754_FR1_1598-2172;98899_FR6_121-662;98794_FR3_98-632;GEGO01000611;216380_FR3_566-1140;216508_FR3_1-486;216511_FR5_1-393;GADI01000896;GEGO01001217;GADI01000888;65036_FR4_6-594;138482_FR5_201-827;IrSigP-73592_FR4_6-594;IrSigP-166629_FR2_201-828;GADI01005894;GADI01…	GADI01001329;GADI01001301;GADI01001326;IrSigP-98901_FR2_1-593;IrSigP-216510_FR1_6-593;IrSigP-216379_FR4_1059-1685;169881_FR2_803-1378;182754_FR1_1598-2172;98899_FR6_121-662;98794_FR3_98-632;GEGO01000611;216380_FR3_566-1140;216508_FR3_1-486;216511_FR5_1-393;GADI01000896;GEGO01001217;GADI01000888;65036_FR4_6-594;138482_FR5_201-827;IrSigP-73592_FR4_6-594;IrSigP-166629_FR2_201-828;GADI01005894;GADI01…	3;3;3;3;3;3;3;3;3;3;3;3;3;3;3;3;3;2;2;2;2;2;2;2;2;2;2;2;2;2;2;1;1	3;3;3;3;3;3;3;3;3;3;3;3;3;3;3;3;3;2;2;2;2;2;2;2;2;2;2;2;2;2;2;1;1	3;3;3;3;3;3;3;3;3;3;3;3;3;3;3;3;3;2;2;2;2;2;2;2;2;2;2;2;2;2;2;1;1	GADI01001329;GADI01001301;GADI01001326;IrSigP-98901_FR2_1-593;IrSigP-216510_FR1_6-593;IrSigP-216379_FR4_1059-1685;169881_FR2_803-1378 Extracted CDS [Ixodes ricinus];182754_FR1_1598-2172 Extracted CDS [Ixodes ricinus];98899_FR6_121-662 Extracted CDS [Ixodes	33	3	3	3	3	0
EY199170.1	I	275	0	0	Metalloprotease||S|E	1e-122	54.9	50-150	Metalloprotease		S	E	Putative metalloprotease	1E-144	JAA68949.1	91	95	67	Ixodes ricinus	truncated secreted metalloprotease	1E-111	AAM93653.1	72	83	67	Ixodes scapularis	ZnMc_salivary_gland_MPs, Zinc-dependent metalloprotease, salivary_gland_MPs	2e-59	84.1	cd04272, ZnMc_salivary_gland_MPs, Zinc-dependent metalloprotease, salivary_gland_MPs. Metalloproteases secreted by the salivary glands of arthropods.	ZnMc_salivary_gland_MPs 2e-059| ZnMc_ADAM_like 1e-009| ZnMc_ADAMTS_like 1e-008| Reprolysin_5 1e-008| ZnMc_adamalysin_II_like 3e-007| Reprolysin_3 6e-005| ZnMc 0.004| Reprolysin 0.010| rnpA 1.1| XtmB 2.8|	fertilins and related Zn-dependent metalloproteinases of the ADAMs family	5e-07	23.2	KOG3607, KOG3607, KOG3607, Meltrins, fertilins and related Zn-dependent metalloproteinases of the ADAMs family [Posttranslational modification, protein turnover, chaperones].	Posttranslational modification, protein turnover, chaperones	EY199170.1	EY199170.1;103218_FR5_11-452	EY199170.1;103218_FR5_11-452	7;4	3;0	3;0	EY199170.1;103218_FR5_11-452 Extracted CDS [Ixodes ricinus]	2	7	3	3	7	2
GADI01000402	A	371	0	1	Metalloprotease||S|E	0	75	50-150	Metalloprotease		S	E	Putative metalloprotease, partial	0.0	JAA73406.1	100	100	100	Ixodes ricinus	Metis2 protein	0.0	CAO00626.1	89	92	75	Ixodes ricinus	ZnMc_salivary_gland_MPs, Zinc-dependent metalloprotease, salivary_gland_MPs	2e-94	102.3	cd04272, ZnMc_salivary_gland_MPs, Zinc-dependent metalloprotease, salivary_gland_MPs. Metalloproteases secreted by the salivary glands of arthropods.	ZnMc_salivary_gland_MPs 2e-094| ZnMc_ADAM_like 5e-017| Reprolysin_5 2e-011| ZnMc_adamalysin_II_like 5e-010| ZnMc_ADAMTS_like 3e-008| Reprolysin 6e-008| ZnMc 2e-007| Reprolysin_3 1e-005| Reprolysin_2 6e-004| Reprolysin_4 0.020|	fertilins and related Zn-dependent metalloproteinases of the ADAMs family	5e-10	32.8	KOG3607, KOG3607, KOG3607, Meltrins, fertilins and related Zn-dependent metalloproteinases of the ADAMs family [Posttranslational modification, protein turnover, chaperones].	Posttranslational modification, protein turnover, chaperones	GADI01000402	GADI01000402	GADI01000402	22	6	1	GADI01000402	1	22	6	1	21	7
GADI01000888	L	468	0	1	5'nucleotidase||S|E	0	79.1	45-21	5'nucleotidase		S	E	Putative 5'-nucleotidase/apyrase, partial	0.0	JAA72920.1	100	100	100	Ixodes ricinus	5' nucleotidase, putative	1E-153	XP_002414724.1	60	75	91	Ixodes scapularis	MPP_CD73_N, CD73 ecto-5'-nucleotidase and related proteins, N-terminal metallophosphatase domain	7e-74	71	cd07409, MPP_CD73_N, CD73 ecto-5'-nucleotidase and related proteins, N-terminal metallophosphatase domain. CD73 is a mammalian ecto-5'-nucleotidase expressed in endothelial cells and lymphocytes that catalyzes the conversion of 5'-AMP to adenosine in the final step of a pathway that generates adenosine from ATP. This pathway also includes a CD39 nucleoside triphosphate dephosphorylase that mediat…	MPP_CD73_N 7e-074| PRK09419 6e-049| UshA 8e-049| ushA 2e-037| Probable_5'-nucleotidase 7e-033| 5_nucleotid_C 7e-029| MPP_UshA_N_like 2e-028| MPP_UshA_N 1e-013| MPP_CG11883_N 6e-013| MPP_PhoA_N 3e-012|	5' nucleotidase	6e-47	75.2	KOG4419, KOG4419, KOG4419, 5' nucleotidase [Nucleotide transport and metabolism].	Nucleotide transport and metabolism	GADI01000888	GADI01001329;GADI01001301;GADI01001326;IrSigP-98901_FR2_1-593;IrSigP-216510_FR1_6-593;IrSigP-216379_FR4_1059-1685;169881_FR2_803-1378;182754_FR1_1598-2172;98899_FR6_121-662;98794_FR3_98-632;GEGO01000611;216380_FR3_566-1140;216508_FR3_1-486;216511_FR5_1-393;GADI01000896;GEGO01001217;GADI01000888;65036_FR4_6-594;138482_FR5_201-827;IrSigP-73592_FR4_6-594;IrSigP-166629_FR2_201-828;GADI01005894;GADI01…	GADI01001329;GADI01001301;GADI01001326;IrSigP-98901_FR2_1-593;IrSigP-216510_FR1_6-593;IrSigP-216379_FR4_1059-1685;169881_FR2_803-1378;182754_FR1_1598-2172;98899_FR6_121-662;98794_FR3_98-632;GEGO01000611;216380_FR3_566-1140;216508_FR3_1-486;216511_FR5_1-393;GADI01000896;GEGO01001217;GADI01000888;65036_FR4_6-594;138482_FR5_201-827;IrSigP-73592_FR4_6-594;IrSigP-166629_FR2_201-828;GADI01005894;GADI01…	3;3;3;3;3;3;3;3;3;3;3;3;3;3;3;3;3;2;2;2;2;2;2;2;2;2;2;2;2;2;2;1;1	3;3;3;3;3;3;3;3;3;3;3;3;3;3;3;3;3;2;2;2;2;2;2;2;2;2;2;2;2;2;2;1;1	3;3;3;3;3;3;3;3;3;3;3;3;3;3;3;3;3;2;2;2;2;2;2;2;2;2;2;2;2;2;2;1;1	GADI01001329;GADI01001301;GADI01001326;IrSigP-98901_FR2_1-593;IrSigP-216510_FR1_6-593;IrSigP-216379_FR4_1059-1685;169881_FR2_803-1378 Extracted CDS [Ixodes ricinus];182754_FR1_1598-2172 Extracted CDS [Ixodes ricinus];98899_FR6_121-662 Extracted CDS [Ixodes	33	3	3	3	3	0
GADI01000896	S	474	0.843882	1	5'nucleotidase||S|E	0	80.6	45-21	5'nucleotidase		S	E	Putative 5'-nucleotidase/apyrase, partial	0.0	JAA72912.1	100	100	100	Ixodes ricinus	5' nucleotidase, putative	1E-159	XP_002414724.1	61	77	92	Ixodes scapularis	MPP_CD73_N, CD73 ecto-5'-nucleotidase and related proteins, N-terminal metallophosphatase domain	1e-75	73.1	cd07409, MPP_CD73_N, CD73 ecto-5'-nucleotidase and related proteins, N-terminal metallophosphatase domain. CD73 is a mammalian ecto-5'-nucleotidase expressed in endothelial cells and lymphocytes that catalyzes the conversion of 5'-AMP to adenosine in the final step of a pathway that generates adenosine from ATP. This pathway also includes a CD39 nucleoside triphosphate dephosphorylase that mediat…	MPP_CD73_N 1e-075| PRK09419 1e-048| UshA 3e-046| ushA 5e-037| Probable_5'-nucleotidase 6e-036| MPP_UshA_N_like 7e-029| 5_nucleotid_C 6e-027| MPP_UshA_N 1e-015| MPP_CpdB_N 8e-014| MPP_CG11883_N 5e-013|	5' nucleotidase	3e-49	75.9	KOG4419, KOG4419, KOG4419, 5' nucleotidase [Nucleotide transport and metabolism].	Nucleotide transport and metabolism	GADI01000896	GADI01001329;GADI01001301;GADI01001326;IrSigP-98901_FR2_1-593;IrSigP-216510_FR1_6-593;IrSigP-216379_FR4_1059-1685;169881_FR2_803-1378;182754_FR1_1598-2172;98899_FR6_121-662;98794_FR3_98-632;GEGO01000611;216380_FR3_566-1140;216508_FR3_1-486;216511_FR5_1-393;GADI01000896;GEGO01001217;GADI01000888;65036_FR4_6-594;138482_FR5_201-827;IrSigP-73592_FR4_6-594;IrSigP-166629_FR2_201-828;GADI01005894;GADI01…	GADI01001329;GADI01001301;GADI01001326;IrSigP-98901_FR2_1-593;IrSigP-216510_FR1_6-593;IrSigP-216379_FR4_1059-1685;169881_FR2_803-1378;182754_FR1_1598-2172;98899_FR6_121-662;98794_FR3_98-632;GEGO01000611;216380_FR3_566-1140;216508_FR3_1-486;216511_FR5_1-393;GADI01000896;GEGO01001217;GADI01000888;65036_FR4_6-594;138482_FR5_201-827;IrSigP-73592_FR4_6-594;IrSigP-166629_FR2_201-828;GADI01005894;GADI01…	3;3;3;3;3;3;3;3;3;3;3;3;3;3;3;3;3;2;2;2;2;2;2;2;2;2;2;2;2;2;2;1;1	3;3;3;3;3;3;3;3;3;3;3;3;3;3;3;3;3;2;2;2;2;2;2;2;2;2;2;2;2;2;2;1;1	3;3;3;3;3;3;3;3;3;3;3;3;3;3;3;3;3;2;2;2;2;2;2;2;2;2;2;2;2;2;2;1;1	GADI01001329;GADI01001301;GADI01001326;IrSigP-98901_FR2_1-593;IrSigP-216510_FR1_6-593;IrSigP-216379_FR4_1059-1685;169881_FR2_803-1378 Extracted CDS [Ixodes ricinus];182754_FR1_1598-2172 Extracted CDS [Ixodes ricinus];98899_FR6_121-662 Extracted CDS [Ixodes	33	3	3	3	3	0
GADI01001049	I	746	0	2	M13_peptidase||S|E	0	98.8	35-98	M13_peptidase		S	E	Putative m13 family peptidase, partial	0.0	JAA72759.1	100	100	100	Ixodes ricinus	neprilysin-1-like isoform X1	1E-118	XP_015789311.1	34	53	102	Tetranychus urticae	M13, Peptidase family M13 includes neprilysin and endothelin-converting enzyme I	1e-180	102.8	cd08662, M13, Peptidase family M13 includes neprilysin and endothelin-converting enzyme I. The M13 family of metallopeptidases includes neprilysin (neutral endopeptidase, NEP, enkephalinase, CD10, CALLA, EC 3.4.24.11), endothelin-converting enzyme I (ECE-1, EC 3.4.24.71), erythrocyte surface antigen KELL (ECE-3), phosphate-regulating gene on the X chromosome (PHEX), soluble secreted endopeptidase…	M13 e-180| PepO e-103| Peptidase_M13_N 6e-086| Peptidase_M13 5e-059| GluZincin 0.008| M4_TLP 0.54| M4_M36 0.64| PRK07097 0.79| ChoK-like_euk 1.4| Recombination_protein_2 1.8|	M13 family peptidase	1e-130	106.3	KOG3624, KOG3624, KOG3624, M13 family peptidase [Amino acid transport and metabolism].	Amino acid transport and metabolism	GADI01001049	IrSigP-203298_FR4_120-571;IrSigP-44842_FR6_18-777;IrSigP-202310_FR5_122-866;GADI01001049;202312_FR2_129-876;IrSigP-44841_FR5_14-614;IrSigP-202311_FR5_122-866;GADI01001050	IrSigP-203298_FR4_120-571;IrSigP-44842_FR6_18-777;IrSigP-202310_FR5_122-866;GADI01001049;202312_FR2_129-876;IrSigP-44841_FR5_14-614;IrSigP-202311_FR5_122-866;GADI01001050	2;2;2;2;2;1;1;1	2;2;2;2;2;1;1;1	2;2;2;2;2;1;1;1	IrSigP-203298_FR4_120-571;IrSigP-44842_FR6_18-777;IrSigP-202310_FR5_122-866;GADI01001049;202312_FR2_129-876 Extracted CDS [Ixodes ricinus];IrSigP-44841_FR5_14-614;IrSigP-202311_FR5_122-866;GADI01001050	8	2	2	2	2	0
GADI01001301	D	500	0.6	1	5'nucleotidase||S|E	0	84.2	45-21	5'nucleotidase		S	E	Putative 5'-nucleotidase/apyrase, partial	0.0	JAA72507.1	100	100	100	Ixodes ricinus	5' nucleotidase, putative	1E-166	XP_002414724.1	60	75	97	Ixodes scapularis	MPP_CD73_N, CD73 ecto-5'-nucleotidase and related proteins, N-terminal metallophosphatase domain	3e-84	81.4	cd07409, MPP_CD73_N, CD73 ecto-5'-nucleotidase and related proteins, N-terminal metallophosphatase domain. CD73 is a mammalian ecto-5'-nucleotidase expressed in endothelial cells and lymphocytes that catalyzes the conversion of 5'-AMP to adenosine in the final step of a pathway that generates adenosine from ATP. This pathway also includes a CD39 nucleoside triphosphate dephosphorylase that mediat…	MPP_CD73_N 3e-084| PRK09419 6e-053| UshA 6e-052| ushA 5e-038| Probable_5'-nucleotidase 4e-035| MPP_UshA_N_like 1e-032| 5_nucleotid_C 3e-029| MPP_CpdB_N 6e-015| MPP_UshA_N 1e-014| MPP_CG11883_N 6e-014|	5' nucleotidase	5e-49	80.4	KOG4419, KOG4419, KOG4419, 5' nucleotidase [Nucleotide transport and metabolism].	Nucleotide transport and metabolism	GADI01001301	GADI01001329;GADI01001301;GADI01001326;IrSigP-98901_FR2_1-593;IrSigP-216510_FR1_6-593;IrSigP-216379_FR4_1059-1685;169881_FR2_803-1378;182754_FR1_1598-2172;98899_FR6_121-662;98794_FR3_98-632;GEGO01000611;216380_FR3_566-1140;216508_FR3_1-486;216511_FR5_1-393;GADI01000896;GEGO01001217;GADI01000888;65036_FR4_6-594;138482_FR5_201-827;IrSigP-73592_FR4_6-594;IrSigP-166629_FR2_201-828;GADI01005894;GADI01…	GADI01001329;GADI01001301;GADI01001326;IrSigP-98901_FR2_1-593;IrSigP-216510_FR1_6-593;IrSigP-216379_FR4_1059-1685;169881_FR2_803-1378;182754_FR1_1598-2172;98899_FR6_121-662;98794_FR3_98-632;GEGO01000611;216380_FR3_566-1140;216508_FR3_1-486;216511_FR5_1-393;GADI01000896;GEGO01001217;GADI01000888;65036_FR4_6-594;138482_FR5_201-827;IrSigP-73592_FR4_6-594;IrSigP-166629_FR2_201-828;GADI01005894;GADI01…	3;3;3;3;3;3;3;3;3;3;3;3;3;3;3;3;3;2;2;2;2;2;2;2;2;2;2;2;2;2;2;1;1	3;3;3;3;3;3;3;3;3;3;3;3;3;3;3;3;3;2;2;2;2;2;2;2;2;2;2;2;2;2;2;1;1	3;3;3;3;3;3;3;3;3;3;3;3;3;3;3;3;3;2;2;2;2;2;2;2;2;2;2;2;2;2;2;1;1	GADI01001329;GADI01001301;GADI01001326;IrSigP-98901_FR2_1-593;IrSigP-216510_FR1_6-593;IrSigP-216379_FR4_1059-1685;169881_FR2_803-1378 Extracted CDS [Ixodes ricinus];182754_FR1_1598-2172 Extracted CDS [Ixodes ricinus];98899_FR6_121-662 Extracted CDS [Ixodes	33	3	3	3	3	0
GADI01001326	L	596	0	1	5'nucleotidase||S|E	0	98.3	45-21	5'nucleotidase		S	E	Putative 5'-nucleotidase/apyrase, partial	0.0	JAA72482.1	100	100	100	Ixodes ricinus	5'-nucleotidase	0.0	ABS28918.1	60	75	98	Ixodes scapularis	MPP_CD73_N, CD73 ecto-5'-nucleotidase and related proteins, N-terminal metallophosphatase domain	1e-108	102.9	cd07409, MPP_CD73_N, CD73 ecto-5'-nucleotidase and related proteins, N-terminal metallophosphatase domain. CD73 is a mammalian ecto-5'-nucleotidase expressed in endothelial cells and lymphocytes that catalyzes the conversion of 5'-AMP to adenosine in the final step of a pathway that generates adenosine from ATP. This pathway also includes a CD39 nucleoside triphosphate dephosphorylase that mediat…	MPP_CD73_N e-108| PRK09419 9e-065| UshA 3e-064| ushA 3e-051| MPP_UshA_N_like 3e-049| Probable_5'-nucleotidase 1e-041| 5_nucleotid_C 1e-028| MPP_UshA_N 1e-021| MPP_CpdB_N 3e-021| MPP_CG11883_N 6e-021|	5' nucleotidase	4e-59	90	KOG4419, KOG4419, KOG4419, 5' nucleotidase [Nucleotide transport and metabolism].	Nucleotide transport and metabolism	GADI01001326	GADI01001329;GADI01001301;GADI01001326;IrSigP-98901_FR2_1-593;IrSigP-216510_FR1_6-593;IrSigP-216379_FR4_1059-1685;169881_FR2_803-1378;182754_FR1_1598-2172;98899_FR6_121-662;98794_FR3_98-632;GEGO01000611;216380_FR3_566-1140;216508_FR3_1-486;216511_FR5_1-393;GADI01000896;GEGO01001217;GADI01000888;65036_FR4_6-594;138482_FR5_201-827;IrSigP-73592_FR4_6-594;IrSigP-166629_FR2_201-828;GADI01005894;GADI01…	GADI01001329;GADI01001301;GADI01001326;IrSigP-98901_FR2_1-593;IrSigP-216510_FR1_6-593;IrSigP-216379_FR4_1059-1685;169881_FR2_803-1378;182754_FR1_1598-2172;98899_FR6_121-662;98794_FR3_98-632;GEGO01000611;216380_FR3_566-1140;216508_FR3_1-486;216511_FR5_1-393;GADI01000896;GEGO01001217;GADI01000888;65036_FR4_6-594;138482_FR5_201-827;IrSigP-73592_FR4_6-594;IrSigP-166629_FR2_201-828;GADI01005894;GADI01…	3;3;3;3;3;3;3;3;3;3;3;3;3;3;3;3;3;2;2;2;2;2;2;2;2;2;2;2;2;2;2;1;1	3;3;3;3;3;3;3;3;3;3;3;3;3;3;3;3;3;2;2;2;2;2;2;2;2;2;2;2;2;2;2;1;1	3;3;3;3;3;3;3;3;3;3;3;3;3;3;3;3;3;2;2;2;2;2;2;2;2;2;2;2;2;2;2;1;1	GADI01001329;GADI01001301;GADI01001326;IrSigP-98901_FR2_1-593;IrSigP-216510_FR1_6-593;IrSigP-216379_FR4_1059-1685;169881_FR2_803-1378 Extracted CDS [Ixodes ricinus];182754_FR1_1598-2172 Extracted CDS [Ixodes ricinus];98899_FR6_121-662 Extracted CDS [Ixodes	33	3	3	3	3	0
GADI01001329	E	610	0	1	5'nucleotidase||S|E	0	99.1	45-21	5'nucleotidase		S	E	Putative 5'-nucleotidase/apyrase, partial	0.0	JAA72479.1	100	100	100	Ixodes ricinus	5'-nucleotidase	0.0	ABS28918.1	58	75	99	Ixodes scapularis	MPP_CD73_N, CD73 ecto-5'-nucleotidase and related proteins, N-terminal metallophosphatase domain	1e-108	102.9	cd07409, MPP_CD73_N, CD73 ecto-5'-nucleotidase and related proteins, N-terminal metallophosphatase domain. CD73 is a mammalian ecto-5'-nucleotidase expressed in endothelial cells and lymphocytes that catalyzes the conversion of 5'-AMP to adenosine in the final step of a pathway that generates adenosine from ATP. This pathway also includes a CD39 nucleoside triphosphate dephosphorylase that mediat…	MPP_CD73_N e-108| UshA 6e-065| PRK09419 1e-062| MPP_UshA_N_like 2e-048| ushA 7e-047| Probable_5'-nucleotidase 2e-042| 5_nucleotid_C 2e-028| MPP_CpdB_N 5e-023| MPP_CG11883_N 7e-021| MPP_SoxB_N 2e-020|	5' nucleotidase	2e-57	90	KOG4419, KOG4419, KOG4419, 5' nucleotidase [Nucleotide transport and metabolism].	Nucleotide transport and metabolism	GADI01001329	GADI01001329;GADI01001301;GADI01001326;IrSigP-98901_FR2_1-593;IrSigP-216510_FR1_6-593;IrSigP-216379_FR4_1059-1685;169881_FR2_803-1378;182754_FR1_1598-2172;98899_FR6_121-662;98794_FR3_98-632;GEGO01000611;216380_FR3_566-1140;216508_FR3_1-486;216511_FR5_1-393;GADI01000896;GEGO01001217;GADI01000888;65036_FR4_6-594;138482_FR5_201-827;IrSigP-73592_FR4_6-594;IrSigP-166629_FR2_201-828;GADI01005894;GADI01…	GADI01001329;GADI01001301;GADI01001326;IrSigP-98901_FR2_1-593;IrSigP-216510_FR1_6-593;IrSigP-216379_FR4_1059-1685;169881_FR2_803-1378;182754_FR1_1598-2172;98899_FR6_121-662;98794_FR3_98-632;GEGO01000611;216380_FR3_566-1140;216508_FR3_1-486;216511_FR5_1-393;GADI01000896;GEGO01001217;GADI01000888;65036_FR4_6-594;138482_FR5_201-827;IrSigP-73592_FR4_6-594;IrSigP-166629_FR2_201-828;GADI01005894;GADI01…	3;3;3;3;3;3;3;3;3;3;3;3;3;3;3;3;3;2;2;2;2;2;2;2;2;2;2;2;2;2;2;1;1	3;3;3;3;3;3;3;3;3;3;3;3;3;3;3;3;3;2;2;2;2;2;2;2;2;2;2;2;2;2;2;1;1	3;3;3;3;3;3;3;3;3;3;3;3;3;3;3;3;3;2;2;2;2;2;2;2;2;2;2;2;2;2;2;1;1	GADI01001329;GADI01001301;GADI01001326;IrSigP-98901_FR2_1-593;IrSigP-216510_FR1_6-593;IrSigP-216379_FR4_1059-1685;169881_FR2_803-1378 Extracted CDS [Ixodes ricinus];182754_FR1_1598-2172 Extracted CDS [Ixodes ricinus];98899_FR6_121-662 Extracted CDS [Ixodes	33	3	3	3	3	0
GADI01001927	M	570	0	1	Hyp30||S|	0	85.9	30-64	Hyp30		S		Hypothetical protein	0.0	JAA71881.1	100	100	100	Ixodes ricinus	hypothetical protein IscW_ISCW014457	1E-063	XP_002415057.1	79	90	95	Ixodes scapularis	conjugative_transfer_relaxase_protein_TraI, conjugative transfer relaxase protein TraI	0.7	2.3	TIGR02760, conjugative_transfer_relaxase_protein_TraI, conjugative transfer relaxase protein TraI. This protein is a component of the relaxosome complex. In the process of conjugative plasmid transfer the realaxosome binds to the plasmid at the oriT (origin of transfer) site. The relaxase protein TraI mediates the single-strand nicking and ATP-dependent unwinding (relaxation, helicase activity) o…	conjugative_transfer_relaxase_protein_... 32 0.70 0.70| COG4420 2.0| DesA 3.8| M14_ASTE_ASPA_like 4.2| DUF445 4.4| FAM104 4.5| PRK13300 6.2| CCA-adding_enzyme 9.8|	TRRAP/TRA1 component, PI-3 kinase superfamily	4.3	2.6	KOG0889, KOG0889, KOG0889, Histone acetyltransferase SAGA, TRRAP/TRA1 component, PI-3 kinase superfamily [Signal transduction mechanisms, Chromatin structure and dynamics, Replication, recombination and repair, Cell cycle control, cell division, chromosome partitioning].	Signal transduction mechanisms, Chromatin structure and dynamics, Replication, recombination and repair, Cell cycle control, cell division, chromosome partitioning	GADI01001927	GADI01001927;GANP01013656;GANP01009806;GADI01007554;11111_FR6_53-581	GADI01001927	7;3;3;1;1	6;3;3;1;1	4;2;2;0;0	GADI01001927	5	7	6	4	7	0
GADI01002027	M	182	0	3	Lipocalin|His binding|S|	2e-90	100	40-73	Lipocalin	His binding	S		Putative salivary lipocalin	1E-106	JAA71781.1	100	100	100	Ixodes ricinus	putative secreted histamine binding protein of 20.0 kDa, partial	9E-084	AAT92117.1	77	84	100	Ixodes pacificus	His_binding, Tick histamine binding protein	5e-28	100.7	pfam02098, His_binding, Tick histamine binding protein.	His_binding 5e-028| fruK 0.85| NqrA 2.3| PRK15374 2.7| ALDH_AldH-CAJ73105 2.8| RagC_like 2.9| PRK07050 2.9| DUF3558 3.0| matur_yqeB 3.1| NQRA 4.3|	LAR transmembrane tyrosine phosphatase-interacting protein liprin	0.35	11	KOG1899, KOG1899, KOG1899, LAR transmembrane tyrosine phosphatase-interacting protein liprin [General function prediction only].	General function prediction only	GADI01002027	GADI01002027;GADI01002061;GANP01013809;GADI01002058;IrSigP-231125_FR1_1-78;IrSigP-48894_FR3_1-119;IrSigP-231102_FR4_1-187;IrSigP-225202_FR2_1-210;GADI01005498;GEGO01000415;GADI01001045;IrSigP-225203_FR2_1-276;IrSigP-187561_FR2_1-276;GANP01013188	GADI01002027;GADI01002061;GANP01013809;GADI01002058	3;3;2;2;1;1;1;1;1;1;1;1;1;1	2;2;2;1;0;0;0;0;0;0;0;0;0;0	2;2;2;1;0;0;0;0;0;0;0;0;0;0	GADI01002027;GADI01002061;GANP01013809;GADI01002058	14	3	2	2	3	0
GADI01002061	M	194	0	3	Lipocalin|His binding|S|	5e-99	101	40-73	Lipocalin	His binding	S		Putative salivary lipocalin	1E-113	JAA71747.1	100	100	100	Ixodes ricinus	putative secreted histamine binding protein of 20.0 kDa, partial	9E-093	AAT92117.1	82	89	100	Ixodes pacificus	His_binding, Tick histamine binding protein	1e-33	102	pfam02098, His_binding, Tick histamine binding protein.	His_binding 1e-033| S6OS1 1.4| DUF3392 2.8| NqrA 3.0| PLN03233 3.2| PH_PLEKHG1_G2_G3 4.2| DUF3558 4.5| PTZ00402 4.8| GH130_BT3780-like 4.9| NQRA 5.7|	Predicted panthothenate kinase/uridine kinase-related protein	1.2	28.2	KOG2702, KOG2702, KOG2702, Predicted panthothenate kinase/uridine kinase-related protein [Nucleotide transport and metabolism, Coenzyme transport and metabolism].	Nucleotide transport and metabolism, Coenzyme transport and metabolism	GADI01002061	GADI01002027;GADI01002061;GANP01013809;GADI01002058;IrSigP-231125_FR1_1-78;IrSigP-48894_FR3_1-119;IrSigP-231102_FR4_1-187;IrSigP-225202_FR2_1-210;GADI01005498;GEGO01000415;GADI01001045;IrSigP-225203_FR2_1-276;IrSigP-187561_FR2_1-276;GANP01013188	GADI01002027;GADI01002061;GANP01013809;GADI01002058	3;3;2;2;1;1;1;1;1;1;1;1;1;1	2;2;2;1;0;0;0;0;0;0;0;0;0;0	2;2;2;1;0;0;0;0;0;0;0;0;0;0	GADI01002027;GADI01002061;GANP01013809;GADI01002058	14	3	2	2	3	0
GADI01002100	M	208	0	1	Lipocalin|P32 antigen|S|	1e-73	97.8	40-122	Lipocalin	P32 antigen	S		Putative secreted protein	1E-120	JAA71708.1	100	100	100	Ixodes ricinus	putative salivary secreted peptide	3E-022	AAT92210.1	50	66	98	Ixodes pacificus	PLN02387, long-chain-fatty-acid-CoA ligase family protein	2.6	2.6	PLN02387, PLN02387, long-chain-fatty-acid-CoA ligase family protein.	PLN02387 2.6| Piwi_piwi-like_ProArk 4.0| PRK06066 4.4| Thr-synth_2 4.7| PRK04163 5.7| PRK10352 6.8| ABC_6TM_Pgp_ABCB1 7.6|	Vacuolar sorting protein VPS45	0.44	7.3	KOG2115, KOG2115, KOG2115, Vacuolar sorting protein VPS45 [Intracellular trafficking, secretion, and vesicular transport].	Intracellular trafficking, secretion, and vesicular transport	GADI01002100	IrSigP-58240_FR4_1-217;IrSigP-58238_FR4_1-217;GADI01002100;IrSigP-58239_FR1_1-222	IrSigP-58240_FR4_1-217;IrSigP-58238_FR4_1-217;GADI01002100;IrSigP-58239_FR1_1-222	3;3;3;2	2;2;2;2	0;0;0;0	IrSigP-58240_FR4_1-217;IrSigP-58238_FR4_1-217;GADI01002100;IrSigP-58239_FR1_1-222	4	3	2	0	3	0
GADI01002102	M	213	0	1	Lipocalin|P32 antigen|S|	8e-77	97.8	40-122	Lipocalin	P32 antigen	S		Putative secreted protein	1E-123	JAA71706.1	100	100	100	Ixodes ricinus	putative salivary secreted peptide	1E-024	AAT92210.1	53	68	98	Ixodes pacificus	PRK10352, nickel transporter permease NikB	0.5	7	PRK10352, PRK10352, nickel transporter permease NikB; Provisional.	PRK10352 0.50| Nickel_transport_system_permease_prote... 29 1.6 1.6| ABC_6TM_AtABCB27_like 9.3|	Uncharacterized conserved protein	0.53	5.9	KOG3620, KOG3620, KOG3620, Uncharacterized conserved protein [Function unknown].	Function unknown	GADI01002102	GADI01002102	GADI01002102	4	4	3	GADI01002102	1	4	4	3	4	0
GADI01002140	M	220	0	1	Lipocalin|His binding|S|	8e-65	114.6	40-73	Lipocalin	His binding	S		Putative salivary lipocalin	1E-130	JAA71668.1	100	100	100	Ixodes ricinus	putative secreted protein	1E-096	AAM93644.1	78	84	100	Ixodes scapularis	His_binding, Tick histamine binding protein	3e-28	102.7	pfam02098, His_binding, Tick histamine binding protein.	His_binding 3e-028| PTZ00265 0.11| PHA03415 0.45| PUFD 0.98| accA 1.9| DUF4811 5.3| PRK15327 6.8| putA 7.8| ABC_subfamily_A 8.1| UBN_AB 8.5|	Predicted membrane protein ST7 (tumor suppressor in humans)	0.6	19.2	KOG3807, KOG3807, KOG3807, Predicted membrane protein ST7 (tumor suppressor in humans) [General function prediction only].	General function prediction only	GADI01002140	GADI01002140;169133_FR3_191-346;169374_FR2_92-280;169375_FR5_48-256;GANP01012941;IrSigP-169378_FR6_99-369;IrSigP-169377_FR6_99-342	GADI01002140;169133_FR3_191-346;169374_FR2_92-280;169375_FR5_48-256;GANP01012941;IrSigP-169378_FR6_99-369;IrSigP-169377_FR6_99-342	2;1;1;1;1;1;1	2;1;1;1;1;1;1	2;1;1;1;1;1;1	GADI01002140;169133_FR3_191-346 Extracted CDS [Ixodes ricinus];169374_FR2_92-280 Extracted CDS [Ixodes ricinus];169375_FR5_48-256 Extracted CDS [Ixodes ricinus];GANP01012941;IrSigP-169378_FR6_99-369;IrSigP-169377_FR6_99-342	7	2	2	2	2	0
GADI01002142	M	222	0	0	Cytotoxin||S|	2e-78	100.9	40-31	Cytotoxin		S		Putative salivary protein antigen p23	1E-124	JAA71666.1	100	100	100	Ixodes ricinus	salivary protein antigen P23	1E-121	AEE89467.1	98	99	100	Ixodes scapularis	RHO_alpha_C_ahdA1c-like, C-terminal catalytic domain of the large/alpha subunit (ahdA1c) of a ring-hydroxylating dioxygenase from Sphingomonas sp	0.98	32.9	cd08880, RHO_alpha_C_ahdA1c-like, C-terminal catalytic domain of the large/alpha subunit (ahdA1c) of a ring-hydroxylating dioxygenase from Sphingomonas sp. strain P2 and related proteins. C-terminal catalytic domain of the large subunit (ahdA1c) of the AhdA3A4A2cA1c salicylate 1-hydroxylase complex from Sphingomonas sp. strain P2, and related Rieske-type non-heme iron aromatic ring-hydroxylating …	RHO_alpha_C_ahdA1c-like 0.98| Peptidase_M32 1.4| Cas1_I-B 2.7| cas1_HMARI 2.9| TCP24 3.9| CRISPR-associated_endonuclease_Cas1 3.9| Beach 4.3| D1pyr5carbox1 5.1| PRK14381 6.1| COG3587 7.8|	Negative regulator of transcription	0.31	10.6	KOG1831, KOG1831, KOG1831, Negative regulator of transcription [Transcription].	Transcription	GADI01002142	GADI01002142;GANP01001355	GADI01002142;GANP01001355	11;6	11;6	3;3	GADI01002142;GANP01001355	2	11	11	3	11	0
GADI01002907	M	124	0	0									histone h2a, partial	6E-064	JAR86735.1	100	100	77	Carios mimon	histone 2A	2E-062	XP_002402622.1	100	100	100	Ixodes scapularis	PTZ00017, histone H2A	7e-53	94.8	PTZ00017, PTZ00017, histone H2A; Provisional.	PTZ00017 7e-053| H2A 4e-051| PLN00157 1e-050| H2A 4e-050| PLN00156 1e-044| HTA1 2e-042| PLN00153 9e-041| PLN00154 3e-031| PTZ00252 2e-022| Histone_H2A_C 2e-014|	Histone 2A	7e-52	96.9	KOG1756, KOG1756, KOG1756, Histone 2A [Chromatin structure and dynamics].	Chromatin structure and dynamics	GADI01002907	GADI01002907;147642_FR4_405-586;GANP01000488;GANP01000229;GADI01003003;196743_FR5_28-169;535_FR2_21-172;53147_FR5_17-159;GANP01003079	GADI01002907;147642_FR4_405-586;GANP01000488;GANP01000229;GADI01003003;196743_FR5_28-169;535_FR2_21-172;53147_FR5_17-159;GANP01003079	2;2;2;2;2;2;2;2;1	2;2;2;2;2;2;2;2;1	2;2;2;2;2;2;2;2;1	GADI01002907;147642_FR4_405-586 Extracted CDS [Ixodes ricinus];GANP01000488;GANP01000229;GADI01003003;196743_FR5_28-169 Extracted CDS [Ixodes ricinus];535_FR2_21-172 Extracted CDS [Ixodes ricinus];53147_FR5_17-159 Extracted CDS [Ixodes ricinus];GANP0100307	9	2	2	2	2	0
GADI01003003	M	128	0	0									histone H2	5E-066	ACF35543.1	99	99	100	Dermacentor variabilis	hypothetical protein CAPTEDRAFT_170341	1E-064	ELU00382.1	99	99	100	Capitella teleta	PLN00154, histone H2A	2e-48	85.3	PLN00154, PLN00154, histone H2A; Provisional.	PLN00154 2e-048| PTZ00017 3e-046| H2A 2e-044| H2A 2e-042| HTA1 4e-034| PLN00157 4e-032| PLN00156 1e-029| PLN00153 4e-027| PTZ00252 8e-017| Histone 3e-014|	Histone 2A	2e-58	99.2	KOG1757, KOG1757, KOG1757, Histone 2A [Chromatin structure and dynamics].	Chromatin structure and dynamics	GADI01003003	GADI01002907;147642_FR4_405-586;GANP01000488;GANP01000229;GADI01003003;196743_FR5_28-169;535_FR2_21-172;53147_FR5_17-159;GANP01003079	GADI01002907;147642_FR4_405-586;GANP01000488;GANP01000229;GADI01003003;196743_FR5_28-169;535_FR2_21-172;53147_FR5_17-159;GANP01003079	2;2;2;2;2;2;2;2;1	2;2;2;2;2;2;2;2;1	2;2;2;2;2;2;2;2;1	GADI01002907;147642_FR4_405-586 Extracted CDS [Ixodes ricinus];GANP01000488;GANP01000229;GADI01003003;196743_FR5_28-169 Extracted CDS [Ixodes ricinus];535_FR2_21-172 Extracted CDS [Ixodes ricinus];53147_FR5_17-159 Extracted CDS [Ixodes ricinus];GANP0100307	9	2	2	2	2	0
GADI01003019	M	492	0	1	Metalloprotease||S|E	1e-165	102.3	35-4	Metalloprotease		S	E	putative secreted metalloprotease	0.0	JAR94936.1	95	97	100	Ixodes ricinus	metalloprotease, putative	1E-150	XP_002410665.1	56	72	99	Ixodes scapularis	ZnMc_salivary_gland_MPs, Zinc-dependent metalloprotease, salivary_gland_MPs	2e-59	101.4	cd04272, ZnMc_salivary_gland_MPs, Zinc-dependent metalloprotease, salivary_gland_MPs. Metalloproteases secreted by the salivary glands of arthropods.	ZnMc_salivary_gland_MPs 2e-059| ZnMc_ADAM_like 6e-020| ZnMc_adamalysin_II_like 4e-014| ZnMc_ADAMTS_like 1e-011| Reprolysin 1e-011| Reprolysin_5 1e-009| Reprolysin_3 1e-007| ZnMc 3e-005| Reprolysin_2 5e-004| ZnMc_TACE_like 0.002|	fertilins and related Zn-dependent metalloproteinases of the ADAMs family	3e-10	55	KOG3607, KOG3607, KOG3607, Meltrins, fertilins and related Zn-dependent metalloproteinases of the ADAMs family [Posttranslational modification, protein turnover, chaperones].	Posttranslational modification, protein turnover, chaperones	GADI01003019	GEGO01000468;32856_FR5_267-743;GADI01003019;32853_FR5_243-577;GADI01004763;GADI01002161	GEGO01000468;32856_FR5_267-743;GADI01003019;32853_FR5_243-577	3;3;3;2;1;1	3;3;3;2;1;1	1;1;1;0;1;1	GEGO01000468;32856_FR5_267-743 Extracted CDS [Ixodes ricinus];GADI01003019;32853_FR5_243-577 Extracted CDS [Ixodes ricinus]	6	3	3	1	3	0
GADI01003062	M	520	0	2	5'nucleotidase||S|E	0	89.5	45-21	5'nucleotidase		S	E	Putative 5'-nucleotidase/apyrase	0.0	JAA70746.1	100	100	100	Ixodes ricinus	5' nucleotidase, putative	0.0	XP_002414724.1	74	83	101	Ixodes scapularis	MPP_CD73_N, CD73 ecto-5'-nucleotidase and related proteins, N-terminal metallophosphatase domain	3e-93	92.5	cd07409, MPP_CD73_N, CD73 ecto-5'-nucleotidase and related proteins, N-terminal metallophosphatase domain. CD73 is a mammalian ecto-5'-nucleotidase expressed in endothelial cells and lymphocytes that catalyzes the conversion of 5'-AMP to adenosine in the final step of a pathway that generates adenosine from ATP. This pathway also includes a CD39 nucleoside triphosphate dephosphorylase that mediat…	MPP_CD73_N 3e-093| PRK09419 5e-060| UshA 1e-059| ushA 1e-043| Probable_5'-nucleotidase 2e-042| MPP_UshA_N_like 3e-038| 5_nucleotid_C 7e-034| MPP_CpdB_N 1e-017| MPP_UshA_N 3e-016| MPP_CG11883_N 8e-016|	5' nucleotidase	1e-59	89.5	KOG4419, KOG4419, KOG4419, 5' nucleotidase [Nucleotide transport and metabolism].	Nucleotide transport and metabolism	GADI01003062	GADI01003062;IrSigP-91535_FR1_1-605;IrSigP-91534_FR6_1-585;IrSigP-5455_FR4_24-605;GADI01007623;GADI01000545;91537_FR3_1-478;GANP01000546;91533_FR5_12-588;IrSigP-91536_FR6_24-605	GADI01003062;IrSigP-91535_FR1_1-605;IrSigP-91534_FR6_1-585;IrSigP-5455_FR4_24-605;GADI01007623;GADI01000545;91537_FR3_1-478;GANP01000546	5;5;5;5;4;4;4;3;1;1	5;5;5;5;4;4;4;3;1;1	4;4;4;4;3;3;3;3;0;0	GADI01003062;IrSigP-91535_FR1_1-605;IrSigP-91534_FR6_1-585;IrSigP-5455_FR4_24-605;GADI01007623;GADI01000545;91537_FR3_1-478 Extracted CDS [Ixodes ricinus];GANP01000546	10	5	5	4	5	0
GADI01003201	M	572	0	1	Hyp30||S|	0	85.9	30-64	Hyp30		S		Hypothetical protein	0.0	JAA70607.1	100	100	100	Ixodes ricinus	hypothetical protein IscW_ISCW014457	5E-077	XP_002415057.1	94	97	95	Ixodes scapularis	putative_efflux_pump_component_MtrF, p-Aminobenzoyl-glutamate transporter family	0.3	14.3	TIGR00819, putative_efflux_pump_component_MtrF, p-Aminobenzoyl-glutamate transporter family. The p-Aminobenzoyl-glutamate transporter family includes two transporters, the AbgT (YdaH) protein of E. coli and MtrF of Neisseria gonorrhoea. AbgT is apparently cryptic in wild type cells, but when expressed on a high copy number plasmid, or when expressed at higher levels due to mutation, it allows uti…	putative_efflux_pump_component_MtrF 0.30| Glyco_transf_20 0.37| methan_mark_4 2.5| NtpB 3.9| PRK06187 4.4| PRK04196 5.9| G10 7.9| PRK10216 8.5|	Cation transport ATPase	1	4	KOG0208, KOG0208, KOG0208, Cation transport ATPase [Inorganic ion transport and metabolism].	Inorganic ion transport and metabolism	GADI01003201	GADI01003201;GADI01005786;GADI01001955	GADI01003201	8;3;1	8;3;1	0;0;0	GADI01003201	3	8	8	0	8	0
GADI01003585	M	192	0	1	Lipocalin|His binding|S|	6e-79	100	40-73	Lipocalin	His binding	S		Putative salivary lipocalin	1E-111	JAA70223.1	100	100	100	Ixodes ricinus	putative salivary secreted protein, partial	2E-081	AAY66664.1	78	86	99	Ixodes scapularis	His_binding, Tick histamine binding protein	8e-19	90	pfam02098, His_binding, Tick histamine binding protein.	His_binding 8e-019| Phyto_Pns9_10 1.0| PLDc_unchar3 2.1| OpgC_C 2.7| PRK06366 4.8| COG5464 6.4|	Thyroid hormone receptor-associated coactivator complex component (TRAP170)	2.4	6.1	KOG1875, KOG1875, KOG1875, Thyroid hormone receptor-associated coactivator complex component (TRAP170) [Transcription].	Transcription	GADI01003585	GADI01003585	GADI01003585	2	2	2	GADI01003585	1	2	2	2	2	0
GADI01003586	M	758	0	2	M13_peptidase||S|E	0	102.2	35-98	M13_peptidase		S	E	Putative m13 family peptidase	0.0	JAA70222.1	100	100	100	Ixodes ricinus	neprilysin, putative	1E-111	XP_002411401.1	94	96	90	Ixodes scapularis	M13, Peptidase family M13 includes neprilysin and endothelin-converting enzyme I	1e-163	104.5	cd08662, M13, Peptidase family M13 includes neprilysin and endothelin-converting enzyme I. The M13 family of metallopeptidases includes neprilysin (neutral endopeptidase, NEP, enkephalinase, CD10, CALLA, EC 3.4.24.11), endothelin-converting enzyme I (ECE-1, EC 3.4.24.71), erythrocyte surface antigen KELL (ECE-3), phosphate-regulating gene on the X chromosome (PHEX), soluble secreted endopeptidase…	M13 e-163| PepO 2e-082| Peptidase_M13 4e-061| Peptidase_M13_N 4e-061| GluZincin 0.005| M4_M36 0.25| Peptidase_M48_M56 1.5| SrmB 1.7| hypothetical_protein 2.0| PBP1_NPR_B 2.3|	M13 family peptidase	1e-118	102.5	KOG3624, KOG3624, KOG3624, M13 family peptidase [Amino acid transport and metabolism].	Amino acid transport and metabolism	GADI01003586	GADI01003586;IrSigP-237310_FR2_13-780;GANP01001454	GADI01003586;IrSigP-237310_FR2_13-780	13;13;4	13;13;4	13;13;4	GADI01003586;IrSigP-237310_FR2_13-780	3	13	13	13	13	0
GADI01003909	M	249	0.803213	0	Metalloprotease||S|E	1e-109	63.6	30-49	Metalloprotease		S	E	Putative metalloprotease	1E-139	JAA69899.1	100	100	100	Ixodes ricinus	hypothetical protein IscW_ISCW002667	1E-020	XP_002410348.1	56	67	82	Ixodes scapularis	PHA02914, Immunoglobulin-like domain protein	0.42	27.4	PHA02914, PHA02914, Immunoglobulin-like domain protein; Provisional.	PHA02914 0.42| Drc1-Sld2 0.87| D123 1.7| PRK05335 2.7| ND1 4.8| PLN03196 4.9| Gid 5.1| ATPase-IIA2_Ca 5.6| ND1 8.2| 7tmA_MC3R 9.3|	contains RRM, SWAP and RPR domains	0.47	5.4	KOG0151, KOG0151, KOG0151, Predicted splicing regulator, contains RRM, SWAP and RPR domains [General function prediction only].	General function prediction only	GADI01003909	GADI01003909;GADI01001644.1;GEGO01005897;GADI01002197;GADI01002196	GADI01003909;GADI01001644.1;GEGO01005897	3;2;2;1;1	3;2;2;1;1	2;1;1;0;0	GADI01003909;GADI01001644.1;GEGO01005897	5	3	3	2	3	0
GADI01004397	M	335	0	0	GRP|Cement|S|	0	100	55-151	GRP	Cement	S		cathepsin L-like cysteine protease	0.0	ABO26562.1	98	99	100	Ixodes ricinus	cathepsin L-like cysteine protease	0.0	ABO26562.1	98	99	100	Ixodes ricinus	Peptidase_C1, Papain family cysteine protease	1e-102	102.8	pfam00112, Peptidase_C1, Papain family cysteine protease.	Peptidase_C1 e-102| Peptidase_C1A e-100| Pept_C1 1e-078| PTZ00021 4e-056| PTZ00203 3e-054| PTZ00200 7e-053| Peptidase_C1A_CathepsinB 4e-035| Peptidase_C1 4e-034| Peptidase_C1A_CathepsinC 1e-033| Peptidase_C1A_CathepsinX 9e-032|	Cysteine proteinase Cathepsin L	1e-93	103.7	KOG1543, KOG1543, KOG1543, Cysteine proteinase Cathepsin L [Posttranslational modification, protein turnover, chaperones].	Posttranslational modification, protein turnover, chaperones	GADI01004397	IrSigP-109446_FR4_251-659;GADI01004397	IrSigP-109446_FR4_251-659;GADI01004397	2;2	2;2	2;2	IrSigP-109446_FR4_251-659;GADI01004397	2	2	2	2	2	0
GADI01004415	M	334	0	0	Metalloprotease||S|E	1e-116	88.1	30-49	Metalloprotease		S	E	Putative metalloprotease	0.0	JAA69393.1	100	100	100	Ixodes ricinus	hypothetical protein IscW_ISCW002667	4E-008	XP_002410348.1	47	61	63	Ixodes scapularis	ZnMc_salivary_gland_MPs, Zinc-dependent metalloprotease, salivary_gland_MPs	0.005	83.6	cd04272, ZnMc_salivary_gland_MPs, Zinc-dependent metalloprotease, salivary_gland_MPs. Metalloproteases secreted by the salivary glands of arthropods.	ZnMc_salivary_gland_MPs 0.005| Salp15 0.028| PRK08301 3.0| PRK15044 4.0| AA_kinase 4.6| RF_mod_PrmC 6.9| Retinal 8.1| DUF2228 8.3| ACR 8.6|	Tumor necrosis factor-alpha-converting enzyme (TACE/ADAM17) and related metalloproteases	0.23	2.5	KOG3658, KOG3658, KOG3658, Tumor necrosis factor-alpha-converting enzyme (TACE/ADAM17) and related metalloproteases [Extracellular structures].	Extracellular structures	GADI01004415	GADI01004415	GADI01004415	3	3	3	GADI01004415	1	3	3	3	3	0
GADI01004860	M	404	1.23762	0	Metalloprotease||S|E	1e-176	82.6	45-42	Metalloprotease		S	E	Putative metalloprotease	0.0	JAA68948.1	100	100	100	Ixodes ricinus	truncated secreted metalloprotease	0.0	AAM93653.1	92	96	100	Ixodes scapularis	ZnMc_salivary_gland_MPs, Zinc-dependent metalloprotease, salivary_gland_MPs	1e-89	102.3	cd04272, ZnMc_salivary_gland_MPs, Zinc-dependent metalloprotease, salivary_gland_MPs. Metalloproteases secreted by the salivary glands of arthropods.	ZnMc_salivary_gland_MPs 1e-089| ZnMc_ADAM_like 3e-019| Reprolysin_5 2e-011| ZnMc_ADAMTS_like 5e-011| Reprolysin_3 1e-009| ZnMc_adamalysin_II_like 5e-009| ZnMc 1e-008| Reprolysin 2e-007| Reprolysin_2 0.002| ZnMc_TACE_like 0.013|	fertilins and related Zn-dependent metalloproteinases of the ADAMs family	3e-10	42.6	KOG3607, KOG3607, KOG3607, Meltrins, fertilins and related Zn-dependent metalloproteinases of the ADAMs family [Posttranslational modification, protein turnover, chaperones].	Posttranslational modification, protein turnover, chaperones	GADI01004860	GADI01004860;18270_FR6_1-465;GEGO01000506	GADI01004860;18270_FR6_1-465;GEGO01000506	13;12;9	13;12;9	2;1;1	GADI01004860;18270_FR6_1-465 Extracted CDS [Ixodes ricinus];GEGO01000506	3	13	13	2	13	3
GADI01004920	M	106	0	0	BTSP|TSGP1|S|	2e-32	50	55-116	BTSP	TSGP1	S		Putative basic tail protein	1E-059	JAA68888.1	100	100	100	Ixodes ricinus	secreted salivary gland peptide, putative	1E-029	XP_002399744.1	90	92	100	Ixodes scapularis	TSGP1, Tick salivary peptide group 1	1e-16	48.2	pfam07771, TSGP1, Tick salivary peptide group 1. This contains a group of peptides derived from a salivary gland cDNA library of the tick Ixodes scapularis. Also present are peptides from a related tick species, Ixodes ricinus. They are characterized by a putative signal peptide indicative of secretion and conserved cysteine residues.	TSGP1 1e-016| yebU 1.1| PRK08045 1.6| PRK05691 1.7| Methyltr_RsmF_N 4.4| m6_adenine_and_m5_cytosine_DNA_methylt... 25 6.9 6.9| 25S_rRNA_cytosine2870-C5-methyltransfe... 25 8.6 8.6| mraY 9.2| COG4449 9.6|	contains CCCH-type Zn-finger	0.062	17.8	KOG1763, KOG1763, KOG1763, Uncharacterized conserved protein, contains CCCH-type Zn-finger [General function prediction only].	General function prediction only	GADI01004920	GADI01004920;GADI01005257	GADI01004920;GADI01005257	2;2	2;2	2;2	GADI01004920;GADI01005257	2	2	2	2	2	0
GADI01005257	M	118	0	0	BTSP|TSGP1|S|	5e-53	100	55-116	BTSP	TSGP1	S		Putative basic tail protein	8E-069	JAA68551.1	100	100	100	Ixodes ricinus	BTSP-11	8E-061	AAT92125.1	90	92	100	Ixodes pacificus	TSGP1, Tick salivary peptide group 1	1e-22	100.9	pfam07771, TSGP1, Tick salivary peptide group 1. This contains a group of peptides derived from a salivary gland cDNA library of the tick Ixodes scapularis. Also present are peptides from a related tick species, Ixodes ricinus. They are characterized by a putative signal peptide indicative of secretion and conserved cysteine residues.	TSGP1 1e-022| secY 0.53| yebU 1.2| Ig_Aggrecan_like 1.8| Pilt 2.5| mraY 3.1| DUF4702 3.5| Macro_2 3.6| PHA03247 7.1| Magnesium-chelatase_67_kDa_subunit 7.2|	G1/S-specific cyclin D	1.1	18.5	KOG0656, KOG0656, KOG0656, G1/S-specific cyclin D [Cell cycle control, cell division, chromosome partitioning].	Cell cycle control, cell division, chromosome partitioning	GADI01005257	GADI01004920;GADI01005257	GADI01004920;GADI01005257	2;2	2;2	2;2	GADI01004920;GADI01005257	2	2	2	2	2	0
GADI01005457	M	488	0	1	Metalloprotease||S|E	0	100	50-150	Metalloprotease		S	E	Putative metalloprotease	0.0	JAA68351.1	100	100	100	Ixodes ricinus	Metis2 protein	0.0	CAO00626.1	98	99	100	Ixodes ricinus	ZnMc_salivary_gland_MPs, Zinc-dependent metalloprotease, salivary_gland_MPs	1e-94	102.3	cd04272, ZnMc_salivary_gland_MPs, Zinc-dependent metalloprotease, salivary_gland_MPs. Metalloproteases secreted by the salivary glands of arthropods.	ZnMc_salivary_gland_MPs 1e-094| ZnMc_ADAM_like 3e-016| ZnMc_adamalysin_II_like 7e-011| Reprolysin_5 6e-010| ZnMc 1e-008| ZnMc_ADAMTS_like 2e-008| Reprolysin_3 5e-008| Reprolysin 2e-007| Reprolysin_2 1e-004| Salp15 0.005|	Disintegrin metalloproteinases with thrombospondin repeats	2e-12	49	KOG3538, KOG3538, KOG3538, Disintegrin metalloproteinases with thrombospondin repeats [Posttranslational modification, protein turnover, chaperones].	Posttranslational modification, protein turnover, chaperones	GADI01005457	GADI01005457;GN094749.1;AM747807;EY200242.1;228402_FR4_1-262	GADI01005457;GN094749.1;AM747807	33;32;32;12;6	33;32;32;12;6	6;5;5;1;0	GADI01005457;GN094749.1;AM747807	5	33	33	6	33	15
GADI01005460	M	490	0	3	Metalloprotease||S|E	1e-177	102.5	45-37	Metalloprotease		S	E	Putative metalloprotease	0.0	JAA68348.1	100	100	100	Ixodes ricinus	metalloprotease, putative	0.0	XP_002404880.1	71	82	95	Ixodes scapularis	ZnMc_salivary_gland_MPs, Zinc-dependent metalloprotease, salivary_gland_MPs	9e-36	100	cd04272, ZnMc_salivary_gland_MPs, Zinc-dependent metalloprotease, salivary_gland_MPs. Metalloproteases secreted by the salivary glands of arthropods.	ZnMc_salivary_gland_MPs 9e-036| ZnMc_ADAM_like 3e-021| ZnMc_adamalysin_II_like 2e-017| ZnMc_ADAMTS_like 7e-016| Reprolysin 1e-012| Reprolysin_3 1e-010| Reprolysin_5 3e-008| ZnMc 2e-007| ZnMc_TACE_like 3e-006| ZnMc_ADAM_fungal 7e-004|	fertilins and related Zn-dependent metalloproteinases of the ADAMs family	4e-12	56.4	KOG3607, KOG3607, KOG3607, Meltrins, fertilins and related Zn-dependent metalloproteinases of the ADAMs family [Posttranslational modification, protein turnover, chaperones].	Posttranslational modification, protein turnover, chaperones	GADI01005460	GADI01005460;111537_FR2_1-402;111541_FR1_20-526;110591_FR1_18-524;IrSigP-111540_FR4_20-526;IrSigP-111538_FR4_18-524;IrSigP-111539_FR3_23-530	GADI01005460;111537_FR2_1-402;111541_FR1_20-526;110591_FR1_18-524;IrSigP-111540_FR4_20-526;IrSigP-111538_FR4_18-524;IrSigP-111539_FR3_23-530	2;1;1;1;1;1;1	2;1;1;1;1;1;1	2;1;1;1;1;1;1	GADI01005460;111537_FR2_1-402 Extracted CDS [Ixodes ricinus];111541_FR1_20-526 Extracted CDS [Ixodes ricinus];110591_FR1_18-524 Extracted CDS [Ixodes ricinus];IrSigP-111540_FR4_20-526;IrSigP-111538_FR4_18-524;IrSigP-111539_FR3_23-530	7	2	2	2	2	0
GADI01005462	M	488	0.204918	1	Metalloprotease||S|E	0	100	50-150	Metalloprotease		S	E	Putative metalloprotease	0.0	JAA68346.1	100	100	100	Ixodes ricinus	Metis2 protein	0.0	CAO00626.1	96	98	100	Ixodes ricinus	ZnMc_salivary_gland_MPs, Zinc-dependent metalloprotease, salivary_gland_MPs	8e-94	102.3	cd04272, ZnMc_salivary_gland_MPs, Zinc-dependent metalloprotease, salivary_gland_MPs. Metalloproteases secreted by the salivary glands of arthropods.	ZnMc_salivary_gland_MPs 8e-094| ZnMc_ADAM_like 4e-016| Reprolysin_5 5e-011| ZnMc_adamalysin_II_like 2e-010| ZnMc_ADAMTS_like 5e-010| ZnMc 2e-008| Reprolysin 6e-008| Reprolysin_3 3e-007| Reprolysin_2 5e-005| Salp15 0.006|	Disintegrin metalloproteinases with thrombospondin repeats	6e-13	49	KOG3538, KOG3538, KOG3538, Disintegrin metalloproteinases with thrombospondin repeats [Posttranslational modification, protein turnover, chaperones].	Posttranslational modification, protein turnover, chaperones	GADI01005462	GADI01005462	GADI01005462	26	3	3	GADI01005462	1	26	3	3	26	10
GADI01006113	M	666	0	0	Hyp30||S|	0	100	30-64	Hyp30		S		Hypothetical protein	0.0	JAA67695.1	100	100	100	Ixodes ricinus	hypothetical protein IscW_ISCW014457	2E-068	XP_002415057.1	83	93	95	Ixodes scapularis	Glyco_transf_20, Glycosyltransferase family 20	0.33	13.4	pfam00982, Glyco_transf_20, Glycosyltransferase family 20. Members of this family belong to glycosyl transferase family 20. OtsA (Trehalose-6-phosphate synthase) is homologous to regions in the subunits of yeast trehalose-6-phosphate synthase/phosphate complex,.	Glyco_transf_20 0.33| putative_efflux_pump_component_MtrF 0.79| HemX 1.3| PRK06975 1.6| PRK11715 1.6| CreD 2.5| MYSc_Myh10 3.7| STAT4_DBD 3.9| COG1517 4.4| LHP1 4.6|	Protein involved in establishing cohesion between sister chromatids during DNA replication	3.4	14.8	KOG3014, KOG3014, KOG3014, Protein involved in establishing cohesion between sister chromatids during DNA replication [Replication, recombination and repair].	Replication, recombination and repair	GADI01006113	GADI01006113;GADI01005977;41714_FR1_189-698;11110_FR3_53-679;EY199961.1;GADI01006799;GADI01001730.1;11112_FR3_53-581;GADI01000994;11109_FR3_53-679;11108_FR3_53-679;IrSigP-218941_FR2_2-679;GEGO01005916;IrSigP-57451_FR4_11-690	GADI01006113;GADI01005977	7;4;2;2;1;1;1;1;1;1;1;1;1;1	3;0;0;0;0;0;0;0;0;0;0;0;0;0	3;0;0;0;0;0;0;0;0;0;0;0;0;0	GADI01006113;GADI01005977	14	7	3	3	7	0
GADI01006419	M	194	0	1	Lipocalin|His binding|S|	2e-75	101	40-73	Lipocalin	His binding	S		Putative salivary lipocalin	1E-114	JAA67389.1	100	100	100	Ixodes ricinus	putative secreted histamine binding protein of 20.0 kDa, partial	1E-101	AAT92117.1	90	95	100	Ixodes pacificus	His_binding, Tick histamine binding protein	2e-35	102	pfam02098, His_binding, Tick histamine binding protein.	His_binding 2e-035| DUF4815 2.5| PilM_2 3.0| rseB 3.5| Peptidases_S8_8 3.9| DUF3558 4.8| Amidase 5.2|	beta subunit (eIF-2Bbeta/GCD7)	0.88	22.1	KOG1465, KOG1465, KOG1465, Translation initiation factor 2B, beta subunit (eIF-2Bbeta/GCD7) [Translation, ribosomal structure and biogenesis].	Translation, ribosomal structure and biogenesis	GADI01006419	GADI01006419;GANP01008688;GANP01012821;54453_FR6_1-145	GADI01006419;GANP01008688;GANP01012821	3;3;3;1	3;3;3;1	2;2;2;1	GADI01006419;GANP01008688;GANP01012821	4	3	3	2	3	0
GADI01006478	M	778	0	1									Putative puromycin-sensitive aminopeptidase	0.0	JAA67330.1	100	100	100	Ixodes ricinus	aminopeptidase N, putative	0.0	XP_002434344.1	95	96	100	Ixodes scapularis	M1_APN-Q_like, Peptidase M1 aminopeptidase N catalytic domain family which includes aminopeptidase N (APN), aminopeptidase Q (APQ), tricorn interacting factor F3, and endoplasmic reticulum aminopeptidase 1 (ERAP1)	1e-173	80.5	cd09601, M1_APN-Q_like, Peptidase M1 aminopeptidase N catalytic domain family which includes aminopeptidase N (APN), aminopeptidase Q (APQ), tricorn interacting factor F3, and endoplasmic reticulum aminopeptidase 1 (ERAP1). This M1 peptidase family includes eukaryotic and bacterial members: the catalytic domains of aminopeptidase N (APN), aminopeptidase Q (APQ, laeverin), endoplasmic reticulum am…	M1_APN-Q_like e-173| PepN e-107| Peptidase_M1 1e-092| M1 9e-084| M1_APN 1e-079| ERAP1_C 2e-079| Aminopeptidase_N 1e-066| M1_APN_like 2e-046| M1_LTA4H 1e-030| Aminopeptidase_N 1e-023|	Puromycin-sensitive aminopeptidase and related aminopeptidases	0	91.5	KOG1046, KOG1046, KOG1046, Puromycin-sensitive aminopeptidase and related aminopeptidases [Amino acid transport and metabolism, Posttranslational modification, protein turnover, chaperones].	Amino acid transport and metabolism, Posttranslational modification, protein turnover, chaperones	GADI01006478	234210_FR3_1-970;GADI01006478	234210_FR3_1-970;GADI01006478	6;6	6;6	5;5	234210_FR3_1-970 Extracted CDS [Ixodes ricinus];GADI01006478	2	6	6	5	6	0
GADI01006537	M	214	0	0	Lipocalin|P32 antigen|S|	1e-70	100	40-122	Lipocalin	P32 antigen	S		Putative secreted protein	1E-124	JAA67271.1	100	100	100	Ixodes ricinus	putative salivary secreted peptide	3E-027	AAT92210.1	55	72	101	Ixodes pacificus	PRK13565, anthranilate synthase component I	0.58	6.3	PRK13565, PRK13565, anthranilate synthase component I; Provisional.	PRK13565 0.58| MFS_MFSD6L 1.8| PRK07868 1.9| PRK15065 2.6| rpoB 3.7| PrkA 4.8| m6_adenine_and_m5_cytosine_DNA_methylt... 27 6.5 6.5| Deadenylase_nocturnin 8.6|	Acyl-CoA synthetase	2.1	4.5	KOG1175, KOG1175, KOG1175, Acyl-CoA synthetase [Lipid transport and metabolism].	Lipid transport and metabolism	GADI01006537	GADI01006537;GANP01014738	GADI01006537	5;1	5;1	5;1	GADI01006537	2	5	5	5	5	0
GADI01007502	M	376	0	0									actin	0.0	BAF98180.1	99	100	85	Ixodes persulcatus	actin, clone 403	0.0	XP_023334031.1	100	100	85	Eurytemora affinis	PTZ00281, actin	0	85.1	PTZ00281, PTZ00281, actin; Provisional.	PTZ00281 0.0| PTZ00004 e-163| ACTIN e-155| Actin e-134| PTZ00452 e-111| PTZ00466 e-110| COG5277 e-106| PTZ00280 1e-082| NBD_sugar-kinase_HSP70_actin 2e-016| Exonuc_VII_L 0.41|	Actin and related proteins	1e-171	86	KOG0676, KOG0676, KOG0676, Actin and related proteins [Cytoskeleton].	Cytoskeleton	GADI01007502	GADI01007502;GANP01008897;GANP01007594;18098_FR1_436-616;18094_FR1_435-616;162989_FR6_61-242;EY199843.1;IrSigP-18099_FR1_52-394;GANP01006304	GADI01007502;GANP01008897;GANP01007594	6;5;5;1;1;1;1;1;1	6;5;5;1;1;1;1;1;1	6;5;5;1;1;1;1;1;1	GADI01007502;GANP01008897;GANP01007594	9	6	6	6	6	2
GADI01008004	M	494	0	2	Metalloprotease||S|E	0	101.2	50-150	Metalloprotease		S	E	Putative metalloprotease	0.0	JAA65804.1	100	100	100	Ixodes ricinus	Metis2 protein	0.0	CAO00626.1	73	83	101	Ixodes ricinus	ZnMc_salivary_gland_MPs, Zinc-dependent metalloprotease, salivary_gland_MPs	1e-90	102.3	cd04272, ZnMc_salivary_gland_MPs, Zinc-dependent metalloprotease, salivary_gland_MPs. Metalloproteases secreted by the salivary glands of arthropods.	ZnMc_salivary_gland_MPs 1e-090| ZnMc_ADAM_like 7e-020| ZnMc_ADAMTS_like 1e-012| Reprolysin_5 1e-011| ZnMc_adamalysin_II_like 1e-008| ZnMc 5e-008| Reprolysin_3 1e-007| Reprolysin 2e-007| Reprolysin_2 0.008| Reprolysin_4 0.008|	Disintegrin metalloproteinases with thrombospondin repeats	5e-10	50.2	KOG3538, KOG3538, KOG3538, Disintegrin metalloproteinases with thrombospondin repeats [Posttranslational modification, protein turnover, chaperones].	Posttranslational modification, protein turnover, chaperones	GADI01008004	GADI01008004;GADI01004859;IrSigP-103217_FR2_11-452;103217_FR2_11-452	GADI01008004;GADI01004859;IrSigP-103217_FR2_11-452;103217_FR2_11-452	11;9;8;8	6;5;5;5	2;1;1;1	GADI01008004;GADI01004859;IrSigP-103217_FR2_11-452;103217_FR2_11-452 Extracted CDS [Ixodes ricinus]	4	11	6	2	11	2
GADI01008467	M	297	0	0	Dehydrogenase||I|E	1e-117	99.7	50-40	Dehydrogenase		I	E	Putative mitochondrial/plastidial beta-ketoacyl-acp reductase	1E-165	JAA65341.1	100	100	100	Ixodes ricinus	probable short chain dehydrogenase	1E-111	AAY66967.1	70	80	100	Ixodes scapularis	BKR_SDR_c, beta-Keto acyl carrier protein reductase (BKR), involved in Type II FAS, classical (c) SDRs	1e-58	101.3	cd05333, BKR_SDR_c, beta-Keto acyl carrier protein reductase (BKR), involved in Type II FAS, classical (c) SDRs. This subgroup includes the Escherichai coli K12 BKR, FabG. BKR catalyzes the NADPH-dependent reduction of ACP in the first reductive step of de novo fatty acid synthesis (FAS). FAS consists of four elongation steps, which are repeated to extend the fatty acid chain through the addition…	BKR_SDR_c 1e-058| fabG 5e-058| SDR_c 8e-058| fabG 5e-057| PRK12826 1e-054| fabG 2e-053| 3-oxoacyl-_reductase_FabG 2e-051| PRK06172 5e-051| FabG 4e-050| adh_short_C2 2e-048|	Mitochondrial/plastidial beta-ketoacyl-ACP reductase	1e-51	94.9	KOG1200, KOG1200, KOG1200, Mitochondrial/plastidial beta-ketoacyl-ACP reductase [Lipid transport and metabolism].	Lipid transport and metabolism	GADI01008467	IrSigP-39617_FR4_1-315;IrSigP-239514_FR1_1-312;GADI01008467;GANP01014832;GANP01003603;GEGO01000912;IrSigP-239516_FR1_1-309;IrSigP-239515_FR1_1-331;IrSigP-239513_FR1_1-312;GEGO01000692;GADI01008466;39616_FR6_1-307;118641_FR4_1-330	IrSigP-39617_FR4_1-315;IrSigP-239514_FR1_1-312;GADI01008467;GANP01014832;GANP01003603;GEGO01000912;IrSigP-239516_FR1_1-309;IrSigP-239515_FR1_1-331;IrSigP-239513_FR1_1-312;GEGO01000692;GADI01008466;39616_FR6_1-307;118641_FR4_1-330	2;2;2;1;1;1;1;1;1;1;1;1;1	2;2;2;1;1;1;1;1;1;1;1;1;1	2;2;2;1;1;1;1;1;1;1;1;1;1	IrSigP-39617_FR4_1-315;IrSigP-239514_FR1_1-312;GADI01008467;GANP01014832;GANP01003603;GEGO01000912;IrSigP-239516_FR1_1-309;IrSigP-239515_FR1_1-331;IrSigP-239513_FR1_1-312;GEGO01000692;GADI01008466;39616_FR6_1-307 Extracted CDS [Ixodes ricinus];118641_FR4_1	13	2	2	2	2	0
GANP01000147	G	170	0	0	Dipeptidyl peptidase|Angiotensin converting enzyme|S|E	4e-60	20.9	45-684	Dipeptidyl peptidase	Angiotensin converting enzyme	S	E	putative peptidase family m2 angiotensin converting enzyme, partial	1E-100	JAB84321.1	100	100	100	Ixodes ricinus	angiotensin-I converting enzyme, putative	7E-058	XP_002433375.1	79	86	42	Ixodes scapularis	M2_ACE, Peptidase family M2, angiotensin converting enzyme (ACE)	5e-45	25	cd06461, M2_ACE, Peptidase family M2, angiotensin converting enzyme (ACE). Peptidase family M2 angiotensin converting enzyme (ACE, EC 3.4.15.1) is a membrane-bound, zinc-dependent dipeptidase that catalyzes the conversion of the decapeptide angiotensin I to the potent vasopressor octapeptide angiotensin II, by removing two C-terminal amino acids. There are two forms of the enzyme in humans, the u…	M2_ACE 5e-045| Peptidase_M2 2e-043| M3_like 2e-007| sifA 0.27| PRK07775 0.49| Sif 0.75| Peptidase_M3 1.4| PRK09295 1.8| methan_mark_14 2.9| ABCF_EF-3 3.1|	Angiotensin I-converting enzymes - M2 family peptidases	5e-32	27.2	KOG3690, KOG3690, KOG3690, Angiotensin I-converting enzymes - M2 family peptidases [Amino acid transport and metabolism].	Amino acid transport and metabolism	GANP01000147	GANP01000147	GANP01000147	5	2	2	GANP01000147	1	5	2	2	5	0
GANP01000229	M	128	0.78125	0									histone H2	4E-065	ACF35543.1	98	98	100	Dermacentor variabilis	hypothetical protein CAPTEDRAFT_170341	1E-063	ELU00382.1	98	98	100	Capitella teleta	PLN00154, histone H2A	2e-47	85.3	PLN00154, PLN00154, histone H2A; Provisional.	PLN00154 2e-047| PTZ00017 3e-045| H2A 2e-043| H2A 2e-041| HTA1 5e-033| PLN00157 4e-031| PLN00156 1e-028| PLN00153 3e-026| PTZ00252 7e-016| Histone 4e-014|	Histone 2A	3e-57	99.2	KOG1757, KOG1757, KOG1757, Histone 2A [Chromatin structure and dynamics].	Chromatin structure and dynamics	GANP01000229	GADI01002907;147642_FR4_405-586;GANP01000488;GANP01000229;GADI01003003;196743_FR5_28-169;535_FR2_21-172;53147_FR5_17-159;GANP01003079	GADI01002907;147642_FR4_405-586;GANP01000488;GANP01000229;GADI01003003;196743_FR5_28-169;535_FR2_21-172;53147_FR5_17-159;GANP01003079	2;2;2;2;2;2;2;2;1	2;2;2;2;2;2;2;2;1	2;2;2;2;2;2;2;2;1	GADI01002907;147642_FR4_405-586 Extracted CDS [Ixodes ricinus];GANP01000488;GANP01000229;GADI01003003;196743_FR5_28-169 Extracted CDS [Ixodes ricinus];535_FR2_21-172 Extracted CDS [Ixodes ricinus];53147_FR5_17-159 Extracted CDS [Ixodes ricinus];GANP0100307	9	2	2	2	2	0
GANP01000488	M	125	0	0									putative histone h2a	2E-064	JAB83980.1	100	100	100	Ixodes ricinus	histone 2A	2E-059	XP_002402622.1	96	97	101	Ixodes scapularis	PTZ00017, histone H2A	1e-49	95.5	PTZ00017, PTZ00017, histone H2A; Provisional.	PTZ00017 1e-049| PLN00157 1e-047| H2A 1e-047| H2A 3e-047| PLN00156 6e-042| HTA1 2e-039| PLN00153 6e-038| PLN00154 1e-028| PTZ00252 5e-023| Histone_H2A_C 9e-015|	Histone 2A	1e-48	97.7	KOG1756, KOG1756, KOG1756, Histone 2A [Chromatin structure and dynamics].	Chromatin structure and dynamics	GANP01000488	GADI01002907;147642_FR4_405-586;GANP01000488;GANP01000229;GADI01003003;196743_FR5_28-169;535_FR2_21-172;53147_FR5_17-159;GANP01003079	GADI01002907;147642_FR4_405-586;GANP01000488;GANP01000229;GADI01003003;196743_FR5_28-169;535_FR2_21-172;53147_FR5_17-159;GANP01003079	2;2;2;2;2;2;2;2;1	2;2;2;2;2;2;2;2;1	2;2;2;2;2;2;2;2;1	GADI01002907;147642_FR4_405-586 Extracted CDS [Ixodes ricinus];GANP01000488;GANP01000229;GADI01003003;196743_FR5_28-169 Extracted CDS [Ixodes ricinus];535_FR2_21-172 Extracted CDS [Ixodes ricinus];53147_FR5_17-159 Extracted CDS [Ixodes ricinus];GANP0100307	9	2	2	2	2	0
GANP01001212	M	219	0	1	Cytotoxin||S|	1e-107	97.3	40-174	Cytotoxin		S		putative secreted protein	1E-122	JAB83256.1	100	100	100	Ixodes ricinus	sulfotransferase, putative	2E-064	XP_002435996.1	55	75	42	Ixodes scapularis	angiotensinogen, Angiotensinogen is part of the renin-angiotensin system (RAS), which plays an important role in blood pressure regulation, renal haemodynamics, fluid and electrolyte homeostasis	2.4	20.4	cd02054, angiotensinogen, Angiotensinogen is part of the renin-angiotensin system (RAS), which plays an important role in blood pressure regulation, renal haemodynamics, fluid and electrolyte homeostasis. It is also involved in normal and abnormal growth processes. The growth promoting actions of angiotensin have been shown in a variety of cells and tissues. This subgroup represents clade A8 of t…	angiotensinogen 2.4| DUF4380 3.7| COG2911 4.4| Peptidase_C24 5.3| Pox_Rap94 5.8| PLN02549 6.4| COG1470 6.5| ALAD 9.1| ALAD 9.4|	Uncharacterized conserved protein	0.62	4.6	KOG1848, KOG1848, KOG1848, Uncharacterized conserved protein [Function unknown].	Function unknown	GANP01001212	GANP01001428;GANP01001212	GANP01001428;GANP01001212	3;3	3;3	1;1	GANP01001428;GANP01001212	2	3	3	1	3	0
GANP01001428	M	219	0	1	Cytotoxin||S|	1e-105	97.3	40-174	Cytotoxin		S		putative secreted protein	1E-121	JAB83040.1	100	100	100	Ixodes ricinus	sulfotransferase, putative	9E-064	XP_002435996.1	55	75	42	Ixodes scapularis	MscS_porin, Mechanosensitive ion channel porin domain	1.6	7.7	pfam12795, MscS_porin, Mechanosensitive ion channel porin domain. The small mechanosensitive channel, MscS, is a part of the turgor-driven solute efflux system that protects bacteria from lysis in the event of osmotic shock. The MscS protein alone is sufficient to form a functional mechanosensitive channel gated directly by tension in the lipid bilayer. The MscS proteins are heptamers of three tr…	MscS_porin 1.6| JHBP 5.3| flgJ 5.8| PLN02549 6.1| PRK01558 7.4| COG5564 8.3| ALAD 8.4| ALAD 8.8|	Uncharacterized conserved protein	0.46	4.6	KOG1848, KOG1848, KOG1848, Uncharacterized conserved protein [Function unknown].	Function unknown	GANP01001428	GANP01001428;GANP01001212	GANP01001428;GANP01001212	3;3	3;3	1;1	GANP01001428;GANP01001212	2	3	3	1	3	0
GANP01007549	L	266	0	1	Metalloprotease||S|E	1e-117	84.8	50-341	Metalloprotease		S	E	putative tick metalloprotease	1E-153	JAB71691.1	100	100	99	Ixodes ricinus	Metis2 protein	1E-098	CAO00626.1	74	84	49	Ixodes ricinus	ZnMc_salivary_gland_MPs, Zinc-dependent metalloprotease, salivary_gland_MPs	2e-16	30	cd04272, ZnMc_salivary_gland_MPs, Zinc-dependent metalloprotease, salivary_gland_MPs. Metalloproteases secreted by the salivary glands of arthropods.	ZnMc_salivary_gland_MPs 2e-016| ZnMc_ADAM_like 0.005| Prog_receptor 3.0| COG4809 3.8| rpl2p 4.3| PRK01315 6.2| UFD2 7.6|	fertilins and related Zn-dependent metalloproteinases of the ADAMs family	0.49	15.9	KOG3607, KOG3607, KOG3607, Meltrins, fertilins and related Zn-dependent metalloproteinases of the ADAMs family [Posttranslational modification, protein turnover, chaperones].	Posttranslational modification, protein turnover, chaperones	GANP01007549	GANP01007549;GANP01012777	GANP01007549;GANP01012777	4;4	2;2	2;2	GANP01007549;GANP01012777	2	4	2	2	4	2
GANP01007787	M	69	0	0	BTSP|TSGP1|S|	9e-32	56.8	55-116	BTSP	TSGP1	S		putative tick salivary peptide group 1	2E-036	JAB76681.1	100	100	100	Ixodes ricinus	putative salivary protein with polylysine tail, partial	2E-027	AAY66676.1	82	94	53	Ixodes scapularis	TSGP1, Tick salivary peptide group 1	2e-18	55.4	pfam07771, TSGP1, Tick salivary peptide group 1. This contains a group of peptides derived from a salivary gland cDNA library of the tick Ixodes scapularis. Also present are peptides from a related tick species, Ixodes ricinus. They are characterized by a putative signal peptide indicative of secretion and conserved cysteine residues.	TSGP1 2e-018| lysine_23-aminomutase_YodO_family_prot... 29 0.51 0.51| CCB1 6.4| Zn_ADH10 8.6|	Uncharacterized conserved protein	3.6	7	KOG2359, KOG2359, KOG2359, Uncharacterized conserved protein [Function unknown].	Function unknown	GANP01007787	GANP01007787;GANP01011904;GANP01005411;GANP01008084;GANP01014110;GANP01008172;GANP01002462;GEGO01000268;GADI01008214;GEGO01005845	GANP01007787	3;1;1;1;1;1;1;1;1;1	2;1;1;1;1;1;1;1;1;1	2;1;1;1;1;1;1;1;1;1	GANP01007787	10	3	2	2	3	0
GANP01007796	L	2262	0	5	Vitelogenin-VWF||S|	2e-22	50.9	25-89	Vitelogenin-VWF		S		putative vitellogenin-b	0.0	JAB71606.1	100	100	100	Ixodes ricinus	Vitellogenin-B	0.0	BAL42280.1	56	74	78	Haemaphysalis longicornis	DUF1943, Domain of unknown function (DUF1943)	1e-65	102.1	pfam09172, DUF1943, Domain of unknown function (DUF1943). Members of this family adopt a structure consisting of several large open beta-sheets. Their exact function has not, as yet, been determined.	DUF1943 1e-065| Vitellogenin_N 2e-060| LPD_N 1e-058| HEAT 0.30| PRK06107 0.64| HSL_N 0.70| glmM 1.0| Mu-like_prophage_FluMu_protein_gp45 5.3| HEAT_2 5.7| FAM91_C 7.1|	Predicted lipoprotein	3e-42	41.3	KOG4338, KOG4338, KOG4338, Predicted lipoprotein [Lipid transport and metabolism].	Lipid transport and metabolism	GANP01007796	GANP01007796;GANP01012862	GANP01007796;GANP01012862	78;78	78;78	7;7	GANP01007796;GANP01012862	2	78	78	7	78	8
GANP01008184	R	81	0	0	BTSP|TSGP1|S|	1e-29	68.6	55-116	BTSP	TSGP1	S		putative grp-2 483 glycine rich family, partial	2E-047	JAB76284.1	100	100	100	Ixodes ricinus	BTSP-11	3E-037	AAT92125.1	82	91	69	Ixodes pacificus	TSGP1, Tick salivary peptide group 1	1e-11	76.8	pfam07771, TSGP1, Tick salivary peptide group 1. This contains a group of peptides derived from a salivary gland cDNA library of the tick Ixodes scapularis. Also present are peptides from a related tick species, Ixodes ricinus. They are characterized by a putative signal peptide indicative of secretion and conserved cysteine residues.	TSGP1 1e-011| PRK15179 0.40| PLN02525 1.5| Ig_Aggrecan_like 2.7| TrpE 5.1| PRK07508 5.3| UMPH-1 7.3|	Puf family RNA-binding protein	1.2	3.5	KOG2050, KOG2050, KOG2050, Puf family RNA-binding protein [Translation, ribosomal structure and biogenesis].	Translation, ribosomal structure and biogenesis	GANP01008184	GANP01008184;GANP01008185;48778_FR2_46-156;IrSigP-48779_FR2_1-140;48780_FR1_1-160;GANP01002453;GANP01008186	GANP01008184;GANP01008185;48778_FR2_46-156;IrSigP-48779_FR2_1-140;48780_FR1_1-160;GANP01002453	4;4;4;4;3;2;1	4;4;4;4;3;2;1	3;3;3;3;2;1;1	GANP01008184;GANP01008185;48778_FR2_46-156 Extracted CDS [Ixodes ricinus];IrSigP-48779_FR2_1-140;48780_FR1_1-160 Extracted CDS [Ixodes ricinus];GANP01002453	7	4	4	3	4	0
GANP01008185	G	104	0	0	BTSP|TSGP1|S|	2e-38	82.2	55-116	BTSP	TSGP1	S		putative grp-2 483 glycine rich family, partial	2E-061	JAB76283.1	100	100	100	Ixodes ricinus	BTSP-11	6E-044	AAT92125.1	78	89	82	Ixodes pacificus	TSGP1, Tick salivary peptide group 1	2e-19	78.6	pfam07771, TSGP1, Tick salivary peptide group 1. This contains a group of peptides derived from a salivary gland cDNA library of the tick Ixodes scapularis. Also present are peptides from a related tick species, Ixodes ricinus. They are characterized by a putative signal peptide indicative of secretion and conserved cysteine residues.	TSGP1 2e-019| PRK15179 0.46| TrpE 0.49| Ig_Aggrecan_like 2.4| lysine_23-aminomutase_YodO_family_prot... 26 4.9 4.9| chloroplast_import-associated_channel_... 26 5.3 5.3| Fimbrillin_C 5.9| PRK07508 6.2| UMPH-1 6.3| Salp15 6.5|	Puf family RNA-binding protein	0.87	5.8	KOG2050, KOG2050, KOG2050, Puf family RNA-binding protein [Translation, ribosomal structure and biogenesis].	Translation, ribosomal structure and biogenesis	GANP01008185	GANP01008184;GANP01008185;48778_FR2_46-156;IrSigP-48779_FR2_1-140;48780_FR1_1-160;GANP01002453;GANP01008186	GANP01008184;GANP01008185;48778_FR2_46-156;IrSigP-48779_FR2_1-140;48780_FR1_1-160;GANP01002453	4;4;4;4;3;2;1	4;4;4;4;3;2;1	3;3;3;3;2;1;1	GANP01008184;GANP01008185;48778_FR2_46-156 Extracted CDS [Ixodes ricinus];IrSigP-48779_FR2_1-140;48780_FR1_1-160 Extracted CDS [Ixodes ricinus];GANP01002453	7	4	4	3	4	0
GANP01008687	D	3469	0	6									putative microtubule associated complex, partial	0.0	JAB75781.1	100	100	100	Ixodes ricinus	hypothetical protein IscW_ISCW009032	0.0	XP_002411179.1	83	87	82	Ixodes scapularis	VWD, von Willebrand factor (vWF) type D domain	5e-19	95.7	smart00216, VWD, von Willebrand factor (vWF) type D domain. Von Willebrand factor contains several type D domains: D1 and D2 are present within the N-terminal propeptide whereas the remaining D domains are required for multimerisation.	VWD 5e-019| VWD 1e-016| C8 2e-008| C8 1e-005| SSL1 0.96| DUF2345 1.2| FlgG 1.2| PseudoU_synth_TruB_4 1.7| VWA_2 2.2| CCDC158 2.6|	TGc (transglutaminase/protease-like) domain-containing protein involved in cytokinesis	4.3	11.1	KOG4575, KOG4575, KOG4575, TGc (transglutaminase/protease-like) domain-containing protein involved in cytokinesis [Cell cycle control, cell division, chromosome partitioning].	Cell cycle control, cell division, chromosome partitioning	GANP01008687	GANP01008687	GANP01008687	6	6	6	GANP01008687	1	6	6	6	6	0
GANP01008688	M	195	2.05128	1	Lipocalin|His binding|S|	4e-71	101.6	40-73	Lipocalin	His binding	S		putative secreted histamine binding protein of 20.0 kda	1E-110	JAB75780.1	100	100	100	Ixodes ricinus	putative secreted histamine binding protein of 20.0 kDa, partial	1E-093	AAT92117.1	85	91	101	Ixodes pacificus	His_binding, Tick histamine binding protein	4e-30	102.7	pfam02098, His_binding, Tick histamine binding protein.	His_binding 4e-030| Amidase 5.5| NqrA 5.8| Hcp 6.9| PTSIIA_gutA 10.0|	Integrin-linked kinase	0.97	16.3	KOG0195, KOG0195, KOG0195, Integrin-linked kinase [Signal transduction mechanisms].	Signal transduction mechanisms	GANP01008688	GADI01006419;GANP01008688;GANP01012821;54453_FR6_1-145	GADI01006419;GANP01008688;GANP01012821	3;3;3;1	3;3;3;1	2;2;2;1	GADI01006419;GANP01008688;GANP01012821	4	3	3	2	3	0
GANP01012777	M	269	0	1	Metalloprotease||S|E	1e-119	85.9	50-341	Metalloprotease		S	E	putative tick metalloprotease	1E-155	JAB71691.1	100	100	100	Ixodes ricinus	Metis2 protein	1E-098	CAO00626.1	74	84	49	Ixodes ricinus	ZnMc_salivary_gland_MPs, Zinc-dependent metalloprotease, salivary_gland_MPs	2e-16	30	cd04272, ZnMc_salivary_gland_MPs, Zinc-dependent metalloprotease, salivary_gland_MPs. Metalloproteases secreted by the salivary glands of arthropods.	ZnMc_salivary_gland_MPs 2e-016| ZnMc_ADAM_like 0.005| Prog_receptor 2.7| COG4809 3.5| rpl2p 4.0| PRK01315 6.9| UFD2 7.2| sporulation_specific_penicillin-bindin... 27 9.7 9.7|	fertilins and related Zn-dependent metalloproteinases of the ADAMs family	0.46	15.9	KOG3607, KOG3607, KOG3607, Meltrins, fertilins and related Zn-dependent metalloproteinases of the ADAMs family [Posttranslational modification, protein turnover, chaperones].	Posttranslational modification, protein turnover, chaperones	GANP01012777	GANP01007549;GANP01012777	GANP01007549;GANP01012777	4;4	2;2	2;2	GANP01007549;GANP01012777	2	4	2	2	4	2
GANP01012821	M	198	0	1	Lipocalin|His binding|S|	2e-70	103.1	40-73	Lipocalin	His binding	S		putative secreted histamine binding protein of 20.0 kda	1E-116	JAB71647.1	100	100	100	Ixodes ricinus	putative secreted histamine binding protein of 20.0 kDa, partial	6E-092	AAT92117.1	83	89	102	Ixodes pacificus	His_binding, Tick histamine binding protein	3e-36	102	pfam02098, His_binding, Tick histamine binding protein.	His_binding 3e-036| DUF4815 2.2| Peptidases_S8_8 2.6| DUF3558 2.8| PilM_2 3.2| PLN02969 3.8| rseB 4.2| Amidase 5.1|	beta subunit (eIF-2Bbeta/GCD7)	0.8	22.1	KOG1465, KOG1465, KOG1465, Translation initiation factor 2B, beta subunit (eIF-2Bbeta/GCD7) [Translation, ribosomal structure and biogenesis].	Translation, ribosomal structure and biogenesis	GANP01012821	GADI01006419;GANP01008688;GANP01012821;54453_FR6_1-145	GADI01006419;GANP01008688;GANP01012821	3;3;3;1	3;3;3;1	2;2;2;1	GADI01006419;GANP01008688;GANP01012821	4	3	3	2	3	0
GANP01012862	M	2266	0	5	Vitelogenin-VWF||S|	2e-22	50.9	25-89	Vitelogenin-VWF		S		putative vitellogenin-b	0.0	JAB71606.1	100	100	100	Ixodes ricinus	Vitellogenin-B	0.0	BAL42280.1	56	74	78	Haemaphysalis longicornis	DUF1943, Domain of unknown function (DUF1943)	1e-65	102.1	pfam09172, DUF1943, Domain of unknown function (DUF1943). Members of this family adopt a structure consisting of several large open beta-sheets. Their exact function has not, as yet, been determined.	DUF1943 1e-065| Vitellogenin_N 2e-060| LPD_N 1e-058| HEAT 0.32| PRK06107 0.65| HSL_N 0.71| glmM 1.0| Mu-like_prophage_FluMu_protein_gp45 5.3| HEAT_2 5.8| FAM91_C 7.1|	Predicted lipoprotein	3e-42	41.3	KOG4338, KOG4338, KOG4338, Predicted lipoprotein [Lipid transport and metabolism].	Lipid transport and metabolism	GANP01012862	GANP01007796;GANP01012862	GANP01007796;GANP01012862	78;78	78;78	7;7	GANP01007796;GANP01012862	2	78	78	7	78	8
GANP01013478	M	115	0	1	BTSP|TSGP1|S|	3e-29	50	55-116	BTSP	TSGP1	S		putative tick salivary peptide group 1	2E-064	JAB70990.1	100	100	100	Ixodes ricinus	secreted salivary gland peptide, putative	2E-029	XP_002399744.1	87	90	100	Ixodes scapularis	TSGP1, Tick salivary peptide group 1	5e-14	54.5	pfam07771, TSGP1, Tick salivary peptide group 1. This contains a group of peptides derived from a salivary gland cDNA library of the tick Ixodes scapularis. Also present are peptides from a related tick species, Ixodes ricinus. They are characterized by a putative signal peptide indicative of secretion and conserved cysteine residues.	TSGP1 5e-014| yebU 1.2| STKc_WNK3 1.5| DUF4978 1.9| MCS 2.3| COG4449 3.2| COG5099 3.9| DUF5458 4.2| STKc_WNK2_like 4.4| Methyltr_RsmF_N 7.7|	Membrane-associated hematopoietic protein	0.5	2.8	KOG1917, KOG1917, KOG1917, Membrane-associated hematopoietic protein [General function prediction only].	General function prediction only	GANP01013478	GANP01013478;IrSigP-48781_FR4_1-170	GANP01013478;IrSigP-48781_FR4_1-170	2;2	2;2	2;2	GANP01013478;IrSigP-48781_FR4_1-170	2	2	2	2	2	0
GANP01013809	M	100	0	2	Lipocalin|His binding|S|	7e-36	45.8	40-73	Lipocalin	His binding	S		putative secreted histamine binding protein of 20.0 kda	2E-055	JAB70659.1	100	100	100	Ixodes ricinus	putative secreted histamine binding protein of 20.0 kDa, partial	5E-031	AAT92117.1	71	80	46	Ixodes pacificus	His_binding, Tick histamine binding protein	4e-06	46	pfam02098, His_binding, Tick histamine binding protein.	His_binding 4e-006| rseB 0.26| Riboflavin_synthase_like 1.6| matur_yqeB 2.4| PLN02741 4.2| NQRA 4.4| silicon_transporter 4.5| NqrA 6.4| Lum_binding 6.8| recF 7.3|	WD40 repeat-containing protein CHE-2	0.94	5.7	KOG1524, KOG1524, KOG1524, WD40 repeat-containing protein CHE-2 [General function prediction only].	General function prediction only	GANP01013809	GADI01002027;GADI01002061;GANP01013809;GADI01002058;IrSigP-231125_FR1_1-78;IrSigP-48894_FR3_1-119;IrSigP-231102_FR4_1-187;IrSigP-225202_FR2_1-210;GADI01005498;GEGO01000415;GADI01001045;IrSigP-225203_FR2_1-276;IrSigP-187561_FR2_1-276;GANP01013188	GADI01002027;GADI01002061;GANP01013809;GADI01002058	3;3;2;2;1;1;1;1;1;1;1;1;1;1	2;2;2;1;0;0;0;0;0;0;0;0;0;0	2;2;2;1;0;0;0;0;0;0;0;0;0;0	GADI01002027;GADI01002061;GANP01013809;GADI01002058	14	3	2	2	3	0
GEGO01000304	A	339	0	2	Metalloprotease||S|E	1e-160	98.5	30-460	Metalloprotease		S	E	putative secreted metalloprotease, partial	0.0	JAR95100.1	100	100	100	Ixodes ricinus	A disintegrin and metalloproteinase with thrombospondin motifs 1-like	1E-016	XP_012054313.1	28	46	55	Atta cephalotes	ZnMc_salivary_gland_MPs, Zinc-dependent metalloprotease, salivary_gland_MPs	5e-19	88.6	cd04272, ZnMc_salivary_gland_MPs, Zinc-dependent metalloprotease, salivary_gland_MPs. Metalloproteases secreted by the salivary glands of arthropods.	ZnMc_salivary_gland_MPs 5e-019| ZnMc_ADAMTS_like 2e-004| ZnMc_ADAM_like 0.001| DUF819 3.4| COG4325 3.5| PRK08206 5.6| PRK12446 5.8| PRK10835 6.2| Includes:_mRNA_guanine-N7--methyltrans... 28 6.4 6.4| NptA 6.6|	Tumor necrosis factor-alpha-converting enzyme (TACE/ADAM17) and related metalloproteases	0.026	19.4	KOG3658, KOG3658, KOG3658, Tumor necrosis factor-alpha-converting enzyme (TACE/ADAM17) and related metalloproteases [Extracellular structures].	Extracellular structures	GEGO01000304	GEGO01000304;95628_FR5_1-374;IrSigP-95630_FR2_1-374;IrSigP-95629_FR2_1-374;54439_FR6_6-383;IrSigP-95644_FR4_1-177	GEGO01000304;95628_FR5_1-374;IrSigP-95630_FR2_1-374;IrSigP-95629_FR2_1-374;54439_FR6_6-383	7;7;6;6;6;2	7;7;6;6;6;2	6;6;5;5;5;1	GEGO01000304;95628_FR5_1-374 Extracted CDS [Ixodes ricinus];IrSigP-95630_FR2_1-374;IrSigP-95629_FR2_1-374;54439_FR6_6-383 Extracted CDS [Ixodes ricinus]	6	7	7	6	7	1
GEGO01000468	M	413	0	2	Metalloprotease||S|E	1e-138	86.1	35-4	Metalloprotease		S	E	putative secreted metalloprotease	0.0	JAR94936.1	100	100	100	Ixodes ricinus	metalloprotease, putative	1E-125	XP_002410665.1	53	71	88	Ixodes scapularis	ZnMc_salivary_gland_MPs, Zinc-dependent metalloprotease, salivary_gland_MPs	2e-57	101.4	cd04272, ZnMc_salivary_gland_MPs, Zinc-dependent metalloprotease, salivary_gland_MPs. Metalloproteases secreted by the salivary glands of arthropods.	ZnMc_salivary_gland_MPs 2e-057| ZnMc_ADAM_like 1e-020| ZnMc_adamalysin_II_like 7e-012| ZnMc_ADAMTS_like 2e-010| Reprolysin 8e-010| Reprolysin_5 4e-009| Reprolysin_3 5e-006| ZnMc 8e-005| Reprolysin_2 2e-004| ZnMc_TACE_like 0.012|	fertilins and related Zn-dependent metalloproteinases of the ADAMs family	4e-09	40.1	KOG3607, KOG3607, KOG3607, Meltrins, fertilins and related Zn-dependent metalloproteinases of the ADAMs family [Posttranslational modification, protein turnover, chaperones].	Posttranslational modification, protein turnover, chaperones	GEGO01000468	GEGO01000468;32856_FR5_267-743;GADI01003019;32853_FR5_243-577;GADI01004763;GADI01002161	GEGO01000468;32856_FR5_267-743;GADI01003019;32853_FR5_243-577	3;3;3;2;1;1	3;3;3;2;1;1	1;1;1;0;1;1	GEGO01000468;32856_FR5_267-743 Extracted CDS [Ixodes ricinus];GADI01003019;32853_FR5_243-577 Extracted CDS [Ixodes ricinus]	6	3	3	1	3	0
GEGO01000470	F	287	0	1	Metalloprotease||S|E	1e-153	58.8	50-150	Metalloprotease		S	E	putative secreted metalloprotease, partial	1E-176	JAR94934.1	100	100	100	Ixodes ricinus	Metis2 protein	1E-150	CAO00626.1	85	91	59	Ixodes ricinus	ZnMc_salivary_gland_MPs, Zinc-dependent metalloprotease, salivary_gland_MPs	8e-84	90.5	cd04272, ZnMc_salivary_gland_MPs, Zinc-dependent metalloprotease, salivary_gland_MPs. Metalloproteases secreted by the salivary glands of arthropods.	ZnMc_salivary_gland_MPs 8e-084| ZnMc_ADAM_like 2e-013| ZnMc_adamalysin_II_like 2e-008| Reprolysin_5 4e-008| ZnMc_ADAMTS_like 1e-007| Reprolysin 4e-007| Reprolysin_3 7e-007| ZnMc 9e-007| Reprolysin_2 2e-004| Reprolysin_4 0.006|	fertilins and related Zn-dependent metalloproteinases of the ADAMs family	5e-08	20.9	KOG3607, KOG3607, KOG3607, Meltrins, fertilins and related Zn-dependent metalloproteinases of the ADAMs family [Posttranslational modification, protein turnover, chaperones].	Posttranslational modification, protein turnover, chaperones	GEGO01000470	GEGO01000470	GEGO01000470	14	3	0	GEGO01000470	1	14	3	0	14	6
GEGO01000500	M	379	0	1	Metalloprotease||S|E	1e-168	100	30-49	Metalloprotease		S	E	putative secreted metalloprotease	0.0	JAR94904.1	100	100	100	Ixodes ricinus	hypothetical protein IscW_ISCW002667	4E-023	XP_002410348.1	79	84	61	Ixodes scapularis	ZnMc_salivary_gland_MPs, Zinc-dependent metalloprotease, salivary_gland_MPs	0.021	100	cd04272, ZnMc_salivary_gland_MPs, Zinc-dependent metalloprotease, salivary_gland_MPs. Metalloproteases secreted by the salivary glands of arthropods.	ZnMc_salivary_gland_MPs 0.021| VWA 0.064| PLN03196 1.4| SIK1 3.3| Cwf_Cwc_15 4.2| PHA03359 4.4| PLDc_vPLD2_2 4.6| Probable_periplasmic_serine_protease_d... 29 5.0 5.0| Pox_A28 6.0| PLN03237 6.8|	4,5-trisphosphate receptor	0.26	2	KOG3533, KOG3533, KOG3533, Inositol 1,4,5-trisphosphate receptor [Signal transduction mechanisms].	Signal transduction mechanisms	GEGO01000500	GEGO01000500;GADI01002643;GADI01006574;GADI01002251;GADI01001667.1;40556_FR5_28-407;IrSigP-64139_FR3_57-444;IrSigP-90389_FR3_40-435;IrSigP-90168_FR3_40-435;IrSigP-90386_FR5_1-106;IrSigP-90387_FR5_1-109;IrSigP-46080_FR5_1-109;IrSigP-90388_FR2_1-110;GADI01006900	GEGO01000500;GADI01002643;GADI01006574;GADI01002251	5;4;3;3;2;2;2;2;2;1;1;1;1;1	5;4;3;3;2;2;2;2;2;1;1;1;1;1	3;2;2;1;1;1;1;1;1;0;0;1;0;0	GEGO01000500;GADI01002643;GADI01006574;GADI01002251	14	5	5	3	5	0
GEGO01000611	V	512	0	1	5'nucleotidase||S|E	0	87.1	45-21	5'nucleotidase		S	E	putative 5'-nucleotidase/apyrase, partial	0.0	JAR94793.1	100	100	100	Ixodes ricinus	5' nucleotidase, putative	1E-174	XP_002414724.1	61	76	100	Ixodes scapularis	MPP_CD73_N, CD73 ecto-5'-nucleotidase and related proteins, N-terminal metallophosphatase domain	4e-90	87.5	cd07409, MPP_CD73_N, CD73 ecto-5'-nucleotidase and related proteins, N-terminal metallophosphatase domain. CD73 is a mammalian ecto-5'-nucleotidase expressed in endothelial cells and lymphocytes that catalyzes the conversion of 5'-AMP to adenosine in the final step of a pathway that generates adenosine from ATP. This pathway also includes a CD39 nucleoside triphosphate dephosphorylase that mediat…	MPP_CD73_N 4e-090| PRK09419 3e-059| UshA 4e-056| ushA 2e-041| Probable_5'-nucleotidase 1e-039| MPP_UshA_N_like 4e-039| 5_nucleotid_C 8e-029| MPP_CpdB_N 4e-018| MPP_UshA_N 4e-017| MPP_CG11883_N 9e-016|	5' nucleotidase	6e-52	83.1	KOG4419, KOG4419, KOG4419, 5' nucleotidase [Nucleotide transport and metabolism].	Nucleotide transport and metabolism	GEGO01000611	GADI01001329;GADI01001301;GADI01001326;IrSigP-98901_FR2_1-593;IrSigP-216510_FR1_6-593;IrSigP-216379_FR4_1059-1685;169881_FR2_803-1378;182754_FR1_1598-2172;98899_FR6_121-662;98794_FR3_98-632;GEGO01000611;216380_FR3_566-1140;216508_FR3_1-486;216511_FR5_1-393;GADI01000896;GEGO01001217;GADI01000888;65036_FR4_6-594;138482_FR5_201-827;IrSigP-73592_FR4_6-594;IrSigP-166629_FR2_201-828;GADI01005894;GADI01…	GADI01001329;GADI01001301;GADI01001326;IrSigP-98901_FR2_1-593;IrSigP-216510_FR1_6-593;IrSigP-216379_FR4_1059-1685;169881_FR2_803-1378;182754_FR1_1598-2172;98899_FR6_121-662;98794_FR3_98-632;GEGO01000611;216380_FR3_566-1140;216508_FR3_1-486;216511_FR5_1-393;GADI01000896;GEGO01001217;GADI01000888;65036_FR4_6-594;138482_FR5_201-827;IrSigP-73592_FR4_6-594;IrSigP-166629_FR2_201-828;GADI01005894;GADI01…	3;3;3;3;3;3;3;3;3;3;3;3;3;3;3;3;3;2;2;2;2;2;2;2;2;2;2;2;2;2;2;1;1	3;3;3;3;3;3;3;3;3;3;3;3;3;3;3;3;3;2;2;2;2;2;2;2;2;2;2;2;2;2;2;1;1	3;3;3;3;3;3;3;3;3;3;3;3;3;3;3;3;3;2;2;2;2;2;2;2;2;2;2;2;2;2;2;1;1	GADI01001329;GADI01001301;GADI01001326;IrSigP-98901_FR2_1-593;IrSigP-216510_FR1_6-593;IrSigP-216379_FR4_1059-1685;169881_FR2_803-1378 Extracted CDS [Ixodes ricinus];182754_FR1_1598-2172 Extracted CDS [Ixodes ricinus];98899_FR6_121-662 Extracted CDS [Ixodes	33	3	3	3	3	0
GEGO01001217	S	469	0	2	5'nucleotidase||S|E	0	79.2	45-21	5'nucleotidase		S	E	putative 5'-nucleotidase, partial	0.0	JAR94187.1	100	100	100	Ixodes ricinus	5' nucleotidase, putative	1E-157	XP_002414724.1	60	76	91	Ixodes scapularis	MPP_CD73_N, CD73 ecto-5'-nucleotidase and related proteins, N-terminal metallophosphatase domain	6e-75	71.3	cd07409, MPP_CD73_N, CD73 ecto-5'-nucleotidase and related proteins, N-terminal metallophosphatase domain. CD73 is a mammalian ecto-5'-nucleotidase expressed in endothelial cells and lymphocytes that catalyzes the conversion of 5'-AMP to adenosine in the final step of a pathway that generates adenosine from ATP. This pathway also includes a CD39 nucleoside triphosphate dephosphorylase that mediat…	MPP_CD73_N 6e-075| UshA 2e-049| PRK09419 4e-048| ushA 2e-037| Probable_5'-nucleotidase 1e-034| MPP_UshA_N_like 3e-028| 5_nucleotid_C 1e-027| MPP_UshA_N 1e-013| MPP_CG11883_N 4e-013| MPP_PhoA_N 7e-013|	5' nucleotidase	6e-47	70.8	KOG4419, KOG4419, KOG4419, 5' nucleotidase [Nucleotide transport and metabolism].	Nucleotide transport and metabolism	GEGO01001217	GADI01001329;GADI01001301;GADI01001326;IrSigP-98901_FR2_1-593;IrSigP-216510_FR1_6-593;IrSigP-216379_FR4_1059-1685;169881_FR2_803-1378;182754_FR1_1598-2172;98899_FR6_121-662;98794_FR3_98-632;GEGO01000611;216380_FR3_566-1140;216508_FR3_1-486;216511_FR5_1-393;GADI01000896;GEGO01001217;GADI01000888;65036_FR4_6-594;138482_FR5_201-827;IrSigP-73592_FR4_6-594;IrSigP-166629_FR2_201-828;GADI01005894;GADI01…	GADI01001329;GADI01001301;GADI01001326;IrSigP-98901_FR2_1-593;IrSigP-216510_FR1_6-593;IrSigP-216379_FR4_1059-1685;169881_FR2_803-1378;182754_FR1_1598-2172;98899_FR6_121-662;98794_FR3_98-632;GEGO01000611;216380_FR3_566-1140;216508_FR3_1-486;216511_FR5_1-393;GADI01000896;GEGO01001217;GADI01000888;65036_FR4_6-594;138482_FR5_201-827;IrSigP-73592_FR4_6-594;IrSigP-166629_FR2_201-828;GADI01005894;GADI01…	3;3;3;3;3;3;3;3;3;3;3;3;3;3;3;3;3;2;2;2;2;2;2;2;2;2;2;2;2;2;2;1;1	3;3;3;3;3;3;3;3;3;3;3;3;3;3;3;3;3;2;2;2;2;2;2;2;2;2;2;2;2;2;2;1;1	3;3;3;3;3;3;3;3;3;3;3;3;3;3;3;3;3;2;2;2;2;2;2;2;2;2;2;2;2;2;2;1;1	GADI01001329;GADI01001301;GADI01001326;IrSigP-98901_FR2_1-593;IrSigP-216510_FR1_6-593;IrSigP-216379_FR4_1059-1685;169881_FR2_803-1378 Extracted CDS [Ixodes ricinus];182754_FR1_1598-2172 Extracted CDS [Ixodes ricinus];98899_FR6_121-662 Extracted CDS [Ixodes	33	3	3	3	3	0
GEGO01005543	M	425	0	0	Superoxide dismutase, cu2+/zn2+ superoxide dismutase sod1||S|E	1e-31	69.3	30-63	Superoxide dismutase, cu2+/zn2+ superoxide dismutase sod1		S	E	putative superoxide dismutase cu-zn	0.0	JAR89861.1	100	100	100	Ixodes ricinus	superoxide dismutase Cu-Zn, putative	3E-092	XP_002414082.1	98	100	87	Ixodes scapularis	Sod_Cu, Copper/zinc superoxide dismutase (SODC)	1e-32	113.1	pfam00080, Sod_Cu, Copper/zinc superoxide dismutase (SODC). superoxide dismutases (SODs) catalyze the conversion of superoxide radicals to hydrogen peroxide and molecular oxygen. Three evolutionarily distinct families of SODs are known, of which the copper/zinc-binding family is one. Defects in the human SOD1 gene cause familial amyotrophic lateral sclerosis (Lou Gehrig's disease). Structure is a…	Sod_Cu 1e-032| Cu-Zn_Superoxide_Dismutase 2e-028| PLN02386 3e-024| SodC 1e-021| PLN02642 3e-020| PLN02957 0.004| GDPD_GDE6 0.012| PRK10290 0.034| PRK15388 0.088| DSHCT 0.18|	Cu2+/Zn2+ superoxide dismutase SOD1	2e-34	98.1	KOG0441, KOG0441, KOG0441, Cu2+/Zn2+ superoxide dismutase SOD1 [Inorganic ion transport and metabolism].	Inorganic ion transport and metabolism	GEGO01005543	16939_FR1_1-184;IrSigP-16941_FR1_1-451;IrSigP-16940_FR4_1-451;GEGO01005543	16939_FR1_1-184;IrSigP-16941_FR1_1-451;IrSigP-16940_FR4_1-451;GEGO01005543	4;4;4;4	4;4;4;4	4;4;4;4	16939_FR1_1-184 Extracted CDS [Ixodes ricinus];IrSigP-16941_FR1_1-451;IrSigP-16940_FR4_1-451;GEGO01005543	4	4	4	4	4	0
GEGO01005938	M	485	0	2	Hyp30||S|	0	74.7	30-78	Hyp30		S		putative secreted protein precursor	0.0	JAR89466.1	100	100	100	Ixodes ricinus	uncharacterized protein LOC109468823	2E-011	XP_019622722.1	29	45	23	Branchiostoma belcheri	hdeB, acid-resistance protein	0.3	55.9	PRK11566, hdeB, acid-resistance protein; Provisional.	hdeB 0.30| BSP_II 1.6| AmyAc_maltase-like 2.1| HEXIM 2.6| DREPP 3.1| RpoE 3.2| FGAM-synthase 3.5| PRK14507 3.7| PRK13264 5.5| VID27 5.6|	Predicted ATP-dependent RNA helicase	1.9	7.4	KOG4150, KOG4150, KOG4150, Predicted ATP-dependent RNA helicase [RNA processing and modification].	RNA processing and modification	GEGO01005938	GEGO01005938;164717_FR5_1-346;66607_FR2_1-531	GEGO01005938;164717_FR5_1-346;66607_FR2_1-531	3;2;2	3;2;2	1;1;1	GEGO01005938;164717_FR5_1-346 Extracted CDS [Ixodes ricinus];66607_FR2_1-531 Extracted CDS [Ixodes ricinus]	3	3	3	1	3	0
GEGO01005961	M	703	0	3	Hyp30||S|	0	100	30-78	Hyp30		S		putative secreted protein precursor	0.0	JAR89443.1	100	100	100	Ixodes ricinus	uncharacterized protein LOC109468823	9E-010	XP_019622722.1	28	42	23	Branchiostoma belcheri	TALPID3, Hedgehog signalling target	0.43	3	pfam15324, TALPID3, Hedgehog signalling target. TALPID3 is a family of eukaryotic proteins that are targets for Hedgehog signalling. Mutations in this gene noticed first in chickens lead to multiple abnormalities of development.	TALPID3 0.43| HEXIM 0.71| PRK09129 1.0| RTBV_P46 1.5| pdxA 2.4| COG1979 2.7| GGN 3.1| predic_Ig_block 5.8| DUF2711 7.1| DUF3598 8.6|	Exostosin EXT1L	0.26	8	KOG2264, KOG2264, KOG2264, Exostosin EXT1L [Signal transduction mechanisms].	Signal transduction mechanisms	GEGO01005961	GEGO01005961;GANP01008828;GANP01013255	GEGO01005961;GANP01008828;GANP01013255	3;2;2	2;1;1	0;0;0	GEGO01005961;GANP01008828;GANP01013255	3	3	2	0	3	0
IrSigP-109446_FR4_251-659	M	335	0	0	GRP|Cement|S|	0	100	55-151	GRP	Cement	S		cathepsin L-like cysteine protease	0.0	ABO26562.1	98	99	100	Ixodes ricinus	cathepsin L-like cysteine protease	0.0	ABO26562.1	98	99	100	Ixodes ricinus	Peptidase_C1, Papain family cysteine protease	1e-102	102.8	pfam00112, Peptidase_C1, Papain family cysteine protease.	Peptidase_C1 e-102| Peptidase_C1A e-100| Pept_C1 1e-078| PTZ00021 4e-056| PTZ00203 3e-054| PTZ00200 7e-053| Peptidase_C1A_CathepsinB 4e-035| Peptidase_C1 4e-034| Peptidase_C1A_CathepsinC 1e-033| Peptidase_C1A_CathepsinX 9e-032|	Cysteine proteinase Cathepsin L	1e-93	103.7	KOG1543, KOG1543, KOG1543, Cysteine proteinase Cathepsin L [Posttranslational modification, protein turnover, chaperones].	Posttranslational modification, protein turnover, chaperones	IRSIGP-109446_FR4_251-659	IrSigP-109446_FR4_251-659;GADI01004397	IrSigP-109446_FR4_251-659;GADI01004397	2;2	2;2	2;2	IrSigP-109446_FR4_251-659;GADI01004397	2	2	2	2	2	0
IrSigP-117771_FR1_16-606	M	583	0	1	5'nucleotidase||S|E	0	100	45-21	5'nucleotidase		S	E	Putative 5'-nucleotidase/apyrase	0.0	JAA71869.1	95	97	100	Ixodes ricinus	5'-nucleotidase	0.0	ABS28918.1	80	88	101	Ixodes scapularis	MPP_CD73_N, CD73 ecto-5'-nucleotidase and related proteins, N-terminal metallophosphatase domain	1e-108	103.2	cd07409, MPP_CD73_N, CD73 ecto-5'-nucleotidase and related proteins, N-terminal metallophosphatase domain. CD73 is a mammalian ecto-5'-nucleotidase expressed in endothelial cells and lymphocytes that catalyzes the conversion of 5'-AMP to adenosine in the final step of a pathway that generates adenosine from ATP. This pathway also includes a CD39 nucleoside triphosphate dephosphorylase that mediat…	MPP_CD73_N e-108| UshA 2e-066| PRK09419 4e-054| ushA 3e-045| MPP_UshA_N_like 2e-042| Probable_5'-nucleotidase 2e-040| 5_nucleotid_C 6e-032| MPP_CpdB_N 2e-018| MPP_UshA_N 5e-018| MPP_YhcR_N 6e-018|	5' nucleotidase	2e-54	100.3	KOG4419, KOG4419, KOG4419, 5' nucleotidase [Nucleotide transport and metabolism].	Nucleotide transport and metabolism	IRSIGP-117771_FR1_16-606	IrSigP-42571_FR4_35-611;IrSigP-42572_FR2_12-600;IrSigP-117771_FR1_16-606;GADI01006597;IrSigP-42643_FR1_11-442;GADI01000916;GADI01000426;IrSigP-117772_FR4_16-582;GADI01000975;IrSigP-42646_FR5_41-631;GADI01001576;GADI01001575;GADI01000582;GADI01005911;GADI01001939	IrSigP-42571_FR4_35-611;IrSigP-42572_FR2_12-600;IrSigP-117771_FR1_16-606;GADI01006597;IrSigP-42643_FR1_11-442;GADI01000916;GADI01000426;IrSigP-117772_FR4_16-582;GADI01000975;IrSigP-42646_FR5_41-631;GADI01001576;GADI01001575;GADI01000582;GADI01005911;GADI01001939	2;2;2;1;1;1;1;1;1;1;1;1;1;1;1	2;2;2;1;1;1;1;1;1;1;1;1;1;1;1	2;2;2;1;1;1;1;1;1;1;1;1;1;1;1	IrSigP-42571_FR4_35-611;IrSigP-42572_FR2_12-600;IrSigP-117771_FR1_16-606;GADI01006597;IrSigP-42643_FR1_11-442;GADI01000916;GADI01000426;IrSigP-117772_FR4_16-582;GADI01000975;IrSigP-42646_FR5_41-631;GADI01001576;GADI01001575;GADI01000582;GADI01005911;GADI01	15	2	2	2	2	0
IrSigP-16940_FR4_1-451	M	425	0	0	Superoxide dismutase, cu2+/zn2+ superoxide dismutase sod1||S|E	3e-32	69.3	30-63	Superoxide dismutase, cu2+/zn2+ superoxide dismutase sod1		S	E	putative superoxide dismutase cu-zn	0.0	JAR89861.1	98	99	100	Ixodes ricinus	superoxide dismutase Cu-Zn, putative	3E-091	XP_002414082.1	97	98	87	Ixodes scapularis	Sod_Cu, Copper/zinc superoxide dismutase (SODC)	3e-33	113.1	pfam00080, Sod_Cu, Copper/zinc superoxide dismutase (SODC). superoxide dismutases (SODs) catalyze the conversion of superoxide radicals to hydrogen peroxide and molecular oxygen. Three evolutionarily distinct families of SODs are known, of which the copper/zinc-binding family is one. Defects in the human SOD1 gene cause familial amyotrophic lateral sclerosis (Lou Gehrig's disease). Structure is a…	Sod_Cu 3e-033| Cu-Zn_Superoxide_Dismutase 7e-029| PLN02386 9e-025| SodC 5e-022| PLN02642 3e-020| PLN02957 0.005| GDPD_GDE6 0.011| PRK15388 0.039| PRK10290 0.052| DSHCT 0.20|	Cu2+/Zn2+ superoxide dismutase SOD1	1e-34	98.1	KOG0441, KOG0441, KOG0441, Cu2+/Zn2+ superoxide dismutase SOD1 [Inorganic ion transport and metabolism].	Inorganic ion transport and metabolism	IRSIGP-16940_FR4_1-451	16939_FR1_1-184;IrSigP-16941_FR1_1-451;IrSigP-16940_FR4_1-451;GEGO01005543	16939_FR1_1-184;IrSigP-16941_FR1_1-451;IrSigP-16940_FR4_1-451;GEGO01005543	4;4;4;4	4;4;4;4	4;4;4;4	16939_FR1_1-184 Extracted CDS [Ixodes ricinus];IrSigP-16941_FR1_1-451;IrSigP-16940_FR4_1-451;GEGO01005543	4	4	4	4	4	0
IrSigP-16941_FR1_1-451	M	425	0	0	Superoxide dismutase, cu2+/zn2+ superoxide dismutase sod1||S|E	6e-32	69.3	30-63	Superoxide dismutase, cu2+/zn2+ superoxide dismutase sod1		S	E	putative superoxide dismutase cu-zn	0.0	JAR89861.1	98	99	100	Ixodes ricinus	superoxide dismutase Cu-Zn, putative	1E-091	XP_002414082.1	97	99	87	Ixodes scapularis	Sod_Cu, Copper/zinc superoxide dismutase (SODC)	2e-32	113.1	pfam00080, Sod_Cu, Copper/zinc superoxide dismutase (SODC). superoxide dismutases (SODs) catalyze the conversion of superoxide radicals to hydrogen peroxide and molecular oxygen. Three evolutionarily distinct families of SODs are known, of which the copper/zinc-binding family is one. Defects in the human SOD1 gene cause familial amyotrophic lateral sclerosis (Lou Gehrig's disease). Structure is a…	Sod_Cu 2e-032| Cu-Zn_Superoxide_Dismutase 3e-028| PLN02386 4e-024| SodC 7e-022| PLN02642 4e-020| PLN02957 0.004| GDPD_GDE6 0.013| PRK15388 0.030| PRK10290 0.054| DSHCT 0.18|	Cu2+/Zn2+ superoxide dismutase SOD1	2e-34	98.1	KOG0441, KOG0441, KOG0441, Cu2+/Zn2+ superoxide dismutase SOD1 [Inorganic ion transport and metabolism].	Inorganic ion transport and metabolism	IRSIGP-16941_FR1_1-451	16939_FR1_1-184;IrSigP-16941_FR1_1-451;IrSigP-16940_FR4_1-451;GEGO01005543	16939_FR1_1-184;IrSigP-16941_FR1_1-451;IrSigP-16940_FR4_1-451;GEGO01005543	4;4;4;4	4;4;4;4	4;4;4;4	16939_FR1_1-184 Extracted CDS [Ixodes ricinus];IrSigP-16941_FR1_1-451;IrSigP-16940_FR4_1-451;GEGO01005543	4	4	4	4	4	0
IrSigP-1792_FR5_35-602	M	539	0	2	Metalloprotease||S|E	0	101.9	45-135	Metalloprotease		S	E	putative secreted metalloprotease	0.0	JAR95138.1	73	83	99	Ixodes ricinus	Metis5 protein	0.0	CAO00629.1	63	76	101	Ixodes ricinus	ZnMc_salivary_gland_MPs, Zinc-dependent metalloprotease, salivary_gland_MPs	1e-32	103.2	cd04272, ZnMc_salivary_gland_MPs, Zinc-dependent metalloprotease, salivary_gland_MPs. Metalloproteases secreted by the salivary glands of arthropods.	ZnMc_salivary_gland_MPs 1e-032| ZnMc_ADAM_like 6e-024| ZnMc_ADAMTS_like 8e-018| Reprolysin 1e-009| ZnMc_adamalysin_II_like 2e-009| ZnMc 1e-008| Reprolysin_3 2e-008| Reprolysin_2 9e-005| Reprolysin_5 1e-004| ZnMc_ADAM_fungal 0.002|	fertilins and related Zn-dependent metalloproteinases of the ADAMs family	2e-08	14.1	KOG3607, KOG3607, KOG3607, Meltrins, fertilins and related Zn-dependent metalloproteinases of the ADAMs family [Posttranslational modification, protein turnover, chaperones].	Posttranslational modification, protein turnover, chaperones	IRSIGP-1792_FR5_35-602	1791_FR1_58-521;IrSigP-245384_FR2_35-602;IrSigP-1792_FR5_35-602	1791_FR1_58-521;IrSigP-245384_FR2_35-602;IrSigP-1792_FR5_35-602	4;4;4	4;4;4	4;4;4	1791_FR1_58-521 Extracted CDS [Ixodes ricinus];IrSigP-245384_FR2_35-602;IrSigP-1792_FR5_35-602	3	4	4	4	4	0
IrSigP-1798_FR1_163-827	M	641	0	0	Dipeptidyl peptidase|Angiotensin converting enzyme|S|E	0	95	45-684	Dipeptidyl peptidase	Angiotensin converting enzyme	S	E	Putative angiotensin i-converting enzyme	0.0	JAA65531.1	97	98	100	Ixodes ricinus	angiotensin-converting enzyme-like protein	0.0	AAB04998.1	54	73	95	Rhipicephalus microplus	Peptidase_M2, Angiotensin-converting enzyme	0	100.7	pfam01401, Peptidase_M2, Angiotensin-converting enzyme. Members of this family are dipeptidyl carboxydipeptidases (cleave carboxyl dipeptides) and most notably convert angiotensin I to angiotensin II. Many members of this family contain a tandem duplication of the 600 amino acid peptidase domain, both of these are catalytically active. Most members are secreted membrane bound ectoenzymes.	Peptidase_M2 0.0| M2_ACE 0.0| M3_like 2e-070| COG1164 0.001| M4_like 0.002| Oligoendopeptidase_F 0.34| Peptidase_M3 0.53| Peptidase_Mx1 1.6| LP_HExxH_w_tonB 1.8| PutA 2.6|	Angiotensin I-converting enzymes - M2 family peptidases	1e-161	91.8	KOG3690, KOG3690, KOG3690, Angiotensin I-converting enzymes - M2 family peptidases [Amino acid transport and metabolism].	Amino acid transport and metabolism	IRSIGP-1798_FR1_163-827	IrSigP-1798_FR1_163-827	IrSigP-1798_FR1_163-827	35	7	7	IrSigP-1798_FR1_163-827	1	35	7	7	35	4
IrSigP-1799_FR1_163-827	M	641	0	0	Dipeptidyl peptidase|Angiotensin converting enzyme|S|E	0	95	45-684	Dipeptidyl peptidase	Angiotensin converting enzyme	S	E	Putative angiotensin i-converting enzyme	0.0	JAA65531.1	99	99	100	Ixodes ricinus	angiotensin-converting enzyme-like protein	0.0	AAB04998.1	54	73	95	Rhipicephalus microplus	Peptidase_M2, Angiotensin-converting enzyme	0	100.7	pfam01401, Peptidase_M2, Angiotensin-converting enzyme. Members of this family are dipeptidyl carboxydipeptidases (cleave carboxyl dipeptides) and most notably convert angiotensin I to angiotensin II. Many members of this family contain a tandem duplication of the 600 amino acid peptidase domain, both of these are catalytically active. Most members are secreted membrane bound ectoenzymes.	Peptidase_M2 0.0| M2_ACE 0.0| M3_like 2e-070| COG1164 2e-004| M4_like 0.002| Oligoendopeptidase_F 0.006| Peptidase_M3 0.24| Peptidase_Mx1 1.5| LP_HExxH_w_tonB 1.7| PutA 2.8|	Angiotensin I-converting enzymes - M2 family peptidases	1e-161	91.8	KOG3690, KOG3690, KOG3690, Angiotensin I-converting enzymes - M2 family peptidases [Amino acid transport and metabolism].	Amino acid transport and metabolism	IRSIGP-1799_FR1_163-827	IrSigP-1799_FR1_163-827;GEGO01006546	IrSigP-1799_FR1_163-827	39;2	39;2	1;1	IrSigP-1799_FR1_163-827	2	39	39	1	39	7
IrSigP-191150_FR2_25-216	M	189	0	0	Kunitz||S|PI	2e-98	99.4	35-72	Kunitz		S	PI	Putative salivary kunitz domain protein	1E-089	JAA67258.1	93	95	76	Ixodes ricinus	ixolaris-2	4E-068	AAT92212.1	72	81	89	Ixodes pacificus	Kunitz_BPTI, Kunitz/Bovine pancreatic trypsin inhibitor domain	1e-08	107.7	pfam00014, Kunitz_BPTI, Kunitz/Bovine pancreatic trypsin inhibitor domain. Indicative of a protease inhibitor, usually a serine protease inhibitor. Structure is a disulfide rich alpha+beta fold. BPTI (bovine pancreatic trypsin inhibitor) is an extensively studied model structure. Certain family members are similar to the tick anticoagulant peptide (TAP). This is a highly selective inhibitor of fa…	Kunitz_BPTI 1e-008| KU 4e-008| KU 6e-007| Mg2+/citrate_complex_secondary_transpo... 31 0.38 0.38| PHA03123 1.6| Modification_methylase 2.7| EOS1 3.3| DUF1296 7.3| fliM 8.1|	Serine proteinase inhibitor (KU family)	0.001	42.7	KOG4295, KOG4295, KOG4295, Serine proteinase inhibitor (KU family) [Posttranslational modification, protein turnover, chaperones].	Posttranslational modification, protein turnover, chaperones	IRSIGP-191150_FR2_25-216	IrSigP-191150_FR2_25-216;191150_FR2_25-216;133821_FR6_22-213;119461_FR6_22-213;IrSigP-191151_FR2_25-215;IrSigP-133821_FR6_22-213;IrSigP-119461_FR6_22-213	IrSigP-191150_FR2_25-216;191150_FR2_25-216;133821_FR6_22-213;119461_FR6_22-213;IrSigP-191151_FR2_25-215;IrSigP-133821_FR6_22-213;IrSigP-119461_FR6_22-213	2;2;1;1;1;1;1	2;2;1;1;1;1;1	1;1;1;1;0;1;1	IrSigP-191150_FR2_25-216;191150_FR2_25-216 Extracted CDS [Ixodes ricinus];133821_FR6_22-213 Extracted CDS [Ixodes ricinus];119461_FR6_22-213 Extracted CDS [Ixodes ricinus];IrSigP-191151_FR2_25-215;IrSigP-133821_FR6_22-213;IrSigP-119461_FR6_22-213	7	2	2	1	2	0
IrSigP-200180_FR4_62-360	M	278	0	1	Serine protease||S|E	1e-52	98.3	40-205	Serine protease		S	E	putative serine protease	1E-158	JAR90409.1	97	98	100	Ixodes ricinus	salivary secreted serine protease	7E-061	AAY66740.1	47	63	89	Ixodes scapularis	Tryp_SPc, Trypsin-like serine protease	2e-54	102.6	smart00020, Tryp_SPc, Trypsin-like serine protease. Many of these are synthesised as inactive precursor zymogens that are cleaved during limited proteolysis to generate their active forms. A few, however, are active as single chain molecules, and others are inactive due to substitutions of the catalytic triad residues.	Tryp_SPc 2e-054| Tryp_SPc 2e-052| Trypsin 1e-041| COG5640 1e-021| COG3591 0.012| Trypsin_2 0.033| DUF316 0.12| SEC23 1.0| murD 1.2| PRK13709 1.7|	Trypsin	8e-46	98.8	KOG3627, KOG3627, KOG3627, Trypsin [Amino acid transport and metabolism].	Amino acid transport and metabolism	IRSIGP-200180_FR4_62-360	IrSigP-200180_FR4_62-360;GEGO01004995;200181_FR6_49-426;GADI01006320	IrSigP-200180_FR4_62-360;GEGO01004995	7;5;3;2	7;5;3;2	6;4;2;1	IrSigP-200180_FR4_62-360;GEGO01004995	4	7	7	6	7	1
IrSigP-202310_FR5_122-866	M	731	0	1	M13_peptidase||S|E	0	98.8	35-98	M13_peptidase		S	E	Putative m13 family peptidase, partial	0.0	JAA72759.1	92	96	98	Ixodes ricinus	membrane metallo-endopeptidase-like 1 isoform X2	1E-115	XP_006566920.1	36	53	91	Apis mellifera	M13, Peptidase family M13 includes neprilysin and endothelin-converting enzyme I	1e-178	102.8	cd08662, M13, Peptidase family M13 includes neprilysin and endothelin-converting enzyme I. The M13 family of metallopeptidases includes neprilysin (neutral endopeptidase, NEP, enkephalinase, CD10, CALLA, EC 3.4.24.11), endothelin-converting enzyme I (ECE-1, EC 3.4.24.71), erythrocyte surface antigen KELL (ECE-3), phosphate-regulating gene on the X chromosome (PHEX), soluble secreted endopeptidase…	M13 e-178| PepO e-105| Peptidase_M13_N 5e-087| Peptidase_M13 2e-058| GluZincin 0.008| Lipoprotein_7 0.66| ChoK-like_euk 0.67| PRK07097 0.77| M48B_HtpX_like 0.79| TroA_d 0.84|	M13 family peptidase	1e-129	101.6	KOG3624, KOG3624, KOG3624, M13 family peptidase [Amino acid transport and metabolism].	Amino acid transport and metabolism	IRSIGP-202310_FR5_122-866	IrSigP-203298_FR4_120-571;IrSigP-44842_FR6_18-777;IrSigP-202310_FR5_122-866;GADI01001049;202312_FR2_129-876;IrSigP-44841_FR5_14-614;IrSigP-202311_FR5_122-866;GADI01001050	IrSigP-203298_FR4_120-571;IrSigP-44842_FR6_18-777;IrSigP-202310_FR5_122-866;GADI01001049;202312_FR2_129-876;IrSigP-44841_FR5_14-614;IrSigP-202311_FR5_122-866;GADI01001050	2;2;2;2;2;1;1;1	2;2;2;2;2;1;1;1	2;2;2;2;2;1;1;1	IrSigP-203298_FR4_120-571;IrSigP-44842_FR6_18-777;IrSigP-202310_FR5_122-866;GADI01001049;202312_FR2_129-876 Extracted CDS [Ixodes ricinus];IrSigP-44841_FR5_14-614;IrSigP-202311_FR5_122-866;GADI01001050	8	2	2	2	2	0
IrSigP-203298_FR4_120-571	M	435	0	1	M13_peptidase||S|E	1e-134	58.1	35-98	M13_peptidase		S	E	Putative m13 family peptidase, partial	0.0	JAA72759.1	97	98	57	Ixodes ricinus	endothelin-converting enzyme 2	1E-043	NP_001289168.1	29	47	56	Danio rerio	Peptidase_M13_N, Peptidase family M13	2e-69	93.9	pfam05649, Peptidase_M13_N, Peptidase family M13. M13 peptidases are well-studied proteases found in a wide range of organisms including mammals and bacteria. In mammals they participate in processes such as cardiovascular development, blood-pressure regulation, nervous control of respiration, and regulation of the function of neuropeptides in the central nervous system. In bacteria they may be u…	Peptidase_M13_N 2e-069| M13 1e-066| PepO 4e-031| alpha2AP 0.31| PRK07097 0.40| ChoK-like_euk 0.54| Fmp27_WPPW 1.2| Probable_deferrochelatase/peroxidase_E... 30 2.2 2.2| PRK02627 2.4| TroA_d 2.9|	M13 family peptidase	8e-43	62.4	KOG3624, KOG3624, KOG3624, M13 family peptidase [Amino acid transport and metabolism].	Amino acid transport and metabolism	IRSIGP-203298_FR4_120-571	IrSigP-203298_FR4_120-571;IrSigP-44842_FR6_18-777;IrSigP-202310_FR5_122-866;GADI01001049;202312_FR2_129-876;IrSigP-44841_FR5_14-614;IrSigP-202311_FR5_122-866;GADI01001050	IrSigP-203298_FR4_120-571;IrSigP-44842_FR6_18-777;IrSigP-202310_FR5_122-866;GADI01001049;202312_FR2_129-876;IrSigP-44841_FR5_14-614;IrSigP-202311_FR5_122-866;GADI01001050	2;2;2;2;2;1;1;1	2;2;2;2;2;1;1;1	2;2;2;2;2;1;1;1	IrSigP-203298_FR4_120-571;IrSigP-44842_FR6_18-777;IrSigP-202310_FR5_122-866;GADI01001049;202312_FR2_129-876 Extracted CDS [Ixodes ricinus];IrSigP-44841_FR5_14-614;IrSigP-202311_FR5_122-866;GADI01001050	8	2	2	2	2	0
IrSigP-216379_FR4_1059-1685	M	580	0	1	5'nucleotidase||S|E	0	98.8	45-21	5'nucleotidase		S	E	Putative 5'-nucleotidase/apyrase, partial	0.0	JAA72482.1	95	97	96	Ixodes ricinus	5'-nucleotidase	0.0	ABS28918.1	59	74	99	Ixodes scapularis	MPP_CD73_N, CD73 ecto-5'-nucleotidase and related proteins, N-terminal metallophosphatase domain	1e-109	102.9	cd07409, MPP_CD73_N, CD73 ecto-5'-nucleotidase and related proteins, N-terminal metallophosphatase domain. CD73 is a mammalian ecto-5'-nucleotidase expressed in endothelial cells and lymphocytes that catalyzes the conversion of 5'-AMP to adenosine in the final step of a pathway that generates adenosine from ATP. This pathway also includes a CD39 nucleoside triphosphate dephosphorylase that mediat…	MPP_CD73_N e-109| UshA 2e-064| PRK09419 3e-063| MPP_UshA_N_like 5e-049| ushA 3e-048| Probable_5'-nucleotidase 8e-044| 5_nucleotid_C 8e-029| MPP_CpdB_N 2e-022| MPP_SoxB_N 1e-020| MPP_UshA_N 2e-020|	5' nucleotidase	4e-61	90	KOG4419, KOG4419, KOG4419, 5' nucleotidase [Nucleotide transport and metabolism].	Nucleotide transport and metabolism	IRSIGP-216379_FR4_1059-1685	GADI01001329;GADI01001301;GADI01001326;IrSigP-98901_FR2_1-593;IrSigP-216510_FR1_6-593;IrSigP-216379_FR4_1059-1685;169881_FR2_803-1378;182754_FR1_1598-2172;98899_FR6_121-662;98794_FR3_98-632;GEGO01000611;216380_FR3_566-1140;216508_FR3_1-486;216511_FR5_1-393;GADI01000896;GEGO01001217;GADI01000888;65036_FR4_6-594;138482_FR5_201-827;IrSigP-73592_FR4_6-594;IrSigP-166629_FR2_201-828;GADI01005894;GADI01…	GADI01001329;GADI01001301;GADI01001326;IrSigP-98901_FR2_1-593;IrSigP-216510_FR1_6-593;IrSigP-216379_FR4_1059-1685;169881_FR2_803-1378;182754_FR1_1598-2172;98899_FR6_121-662;98794_FR3_98-632;GEGO01000611;216380_FR3_566-1140;216508_FR3_1-486;216511_FR5_1-393;GADI01000896;GEGO01001217;GADI01000888;65036_FR4_6-594;138482_FR5_201-827;IrSigP-73592_FR4_6-594;IrSigP-166629_FR2_201-828;GADI01005894;GADI01…	3;3;3;3;3;3;3;3;3;3;3;3;3;3;3;3;3;2;2;2;2;2;2;2;2;2;2;2;2;2;2;1;1	3;3;3;3;3;3;3;3;3;3;3;3;3;3;3;3;3;2;2;2;2;2;2;2;2;2;2;2;2;2;2;1;1	3;3;3;3;3;3;3;3;3;3;3;3;3;3;3;3;3;2;2;2;2;2;2;2;2;2;2;2;2;2;2;1;1	GADI01001329;GADI01001301;GADI01001326;IrSigP-98901_FR2_1-593;IrSigP-216510_FR1_6-593;IrSigP-216379_FR4_1059-1685;169881_FR2_803-1378 Extracted CDS [Ixodes ricinus];182754_FR1_1598-2172 Extracted CDS [Ixodes ricinus];98899_FR6_121-662 Extracted CDS [Ixodes	33	3	3	3	3	0
IrSigP-216510_FR1_6-593	M	580	0	1	5'nucleotidase||S|E	0	98.8	45-21	5'nucleotidase		S	E	Putative 5'-nucleotidase/apyrase, partial	0.0	JAA72482.1	92	95	97	Ixodes ricinus	5'-nucleotidase	0.0	ABS28918.1	59	75	99	Ixodes scapularis	MPP_CD73_N, CD73 ecto-5'-nucleotidase and related proteins, N-terminal metallophosphatase domain	1e-110	102.9	cd07409, MPP_CD73_N, CD73 ecto-5'-nucleotidase and related proteins, N-terminal metallophosphatase domain. CD73 is a mammalian ecto-5'-nucleotidase expressed in endothelial cells and lymphocytes that catalyzes the conversion of 5'-AMP to adenosine in the final step of a pathway that generates adenosine from ATP. This pathway also includes a CD39 nucleoside triphosphate dephosphorylase that mediat…	MPP_CD73_N e-110| UshA 1e-065| PRK09419 1e-063| MPP_UshA_N_like 1e-050| ushA 3e-048| Probable_5'-nucleotidase 6e-045| 5_nucleotid_C 7e-029| MPP_CpdB_N 1e-024| MPP_SoxB_N 8e-022| MPP_UshA_N 3e-020|	5' nucleotidase	3e-60	90	KOG4419, KOG4419, KOG4419, 5' nucleotidase [Nucleotide transport and metabolism].	Nucleotide transport and metabolism	IRSIGP-216510_FR1_6-593	GADI01001329;GADI01001301;GADI01001326;IrSigP-98901_FR2_1-593;IrSigP-216510_FR1_6-593;IrSigP-216379_FR4_1059-1685;169881_FR2_803-1378;182754_FR1_1598-2172;98899_FR6_121-662;98794_FR3_98-632;GEGO01000611;216380_FR3_566-1140;216508_FR3_1-486;216511_FR5_1-393;GADI01000896;GEGO01001217;GADI01000888;65036_FR4_6-594;138482_FR5_201-827;IrSigP-73592_FR4_6-594;IrSigP-166629_FR2_201-828;GADI01005894;GADI01…	GADI01001329;GADI01001301;GADI01001326;IrSigP-98901_FR2_1-593;IrSigP-216510_FR1_6-593;IrSigP-216379_FR4_1059-1685;169881_FR2_803-1378;182754_FR1_1598-2172;98899_FR6_121-662;98794_FR3_98-632;GEGO01000611;216380_FR3_566-1140;216508_FR3_1-486;216511_FR5_1-393;GADI01000896;GEGO01001217;GADI01000888;65036_FR4_6-594;138482_FR5_201-827;IrSigP-73592_FR4_6-594;IrSigP-166629_FR2_201-828;GADI01005894;GADI01…	3;3;3;3;3;3;3;3;3;3;3;3;3;3;3;3;3;2;2;2;2;2;2;2;2;2;2;2;2;2;2;1;1	3;3;3;3;3;3;3;3;3;3;3;3;3;3;3;3;3;2;2;2;2;2;2;2;2;2;2;2;2;2;2;1;1	3;3;3;3;3;3;3;3;3;3;3;3;3;3;3;3;3;2;2;2;2;2;2;2;2;2;2;2;2;2;2;1;1	GADI01001329;GADI01001301;GADI01001326;IrSigP-98901_FR2_1-593;IrSigP-216510_FR1_6-593;IrSigP-216379_FR4_1059-1685;169881_FR2_803-1378 Extracted CDS [Ixodes ricinus];182754_FR1_1598-2172 Extracted CDS [Ixodes ricinus];98899_FR6_121-662 Extracted CDS [Ixodes	33	3	3	3	3	0
IrSigP-237310_FR2_13-780	M	758	0	3	M13_peptidase||S|E	0	102.2	35-98	M13_peptidase		S	E	Putative m13 family peptidase	0.0	JAA70222.1	97	99	100	Ixodes ricinus	neprilysin, putative	1E-109	XP_002411401.1	92	95	90	Ixodes scapularis	M13, Peptidase family M13 includes neprilysin and endothelin-converting enzyme I	1e-165	104.5	cd08662, M13, Peptidase family M13 includes neprilysin and endothelin-converting enzyme I. The M13 family of metallopeptidases includes neprilysin (neutral endopeptidase, NEP, enkephalinase, CD10, CALLA, EC 3.4.24.11), endothelin-converting enzyme I (ECE-1, EC 3.4.24.71), erythrocyte surface antigen KELL (ECE-3), phosphate-regulating gene on the X chromosome (PHEX), soluble secreted endopeptidase…	M13 e-165| PepO 2e-082| Peptidase_M13_N 1e-062| Peptidase_M13 3e-061| GluZincin 0.004| M4_M36 0.23| Peptidase_M48_M56 1.7| SrmB 1.8| PBP1_NPR_B 2.3| hypothetical_protein 2.6|	M13 family peptidase	1e-117	102.5	KOG3624, KOG3624, KOG3624, M13 family peptidase [Amino acid transport and metabolism].	Amino acid transport and metabolism	IRSIGP-237310_FR2_13-780	GADI01003586;IrSigP-237310_FR2_13-780;GANP01001454	GADI01003586;IrSigP-237310_FR2_13-780	13;13;4	13;13;4	13;13;4	GADI01003586;IrSigP-237310_FR2_13-780	3	13	13	13	13	0
IrSigP-239514_FR1_1-312	M	297	0	0	Dehydrogenase||I|E	1e-116	99.7	50-40	Dehydrogenase		I	E	Putative mitochondrial/plastidial beta-ketoacyl-acp reductase	1E-157	JAA65341.1	95	96	100	Ixodes ricinus	probable short chain dehydrogenase	1E-109	AAY66967.1	69	79	100	Ixodes scapularis	SDR_c, classical (c) SDRs	2e-57	101.7	cd05233, SDR_c, classical (c) SDRs. SDRs are a functionally diverse family of oxidoreductases that have a single domain with a structurally conserved Rossmann fold (alpha/beta folding pattern with a central beta-sheet), an NAD(P)(H)-binding region, and a structurally diverse C-terminal region. Classical SDRs are typically about 250 residues long, while extended SDRs are approximately 350 residues…	SDR_c 2e-057| fabG 4e-057| BKR_SDR_c 4e-056| fabG 5e-053| PRK12826 1e-052| fabG 1e-052| 3-oxoacyl-_reductase_FabG 7e-050| PRK06172 7e-050| FabG 1e-049| adh_short_C2 4e-048|	Mitochondrial/plastidial beta-ketoacyl-ACP reductase	1e-51	96.5	KOG1200, KOG1200, KOG1200, Mitochondrial/plastidial beta-ketoacyl-ACP reductase [Lipid transport and metabolism].	Lipid transport and metabolism	IRSIGP-239514_FR1_1-312	IrSigP-39617_FR4_1-315;IrSigP-239514_FR1_1-312;GADI01008467;GANP01014832;GANP01003603;GEGO01000912;IrSigP-239516_FR1_1-309;IrSigP-239515_FR1_1-331;IrSigP-239513_FR1_1-312;GEGO01000692;GADI01008466;39616_FR6_1-307;118641_FR4_1-330	IrSigP-39617_FR4_1-315;IrSigP-239514_FR1_1-312;GADI01008467;GANP01014832;GANP01003603;GEGO01000912;IrSigP-239516_FR1_1-309;IrSigP-239515_FR1_1-331;IrSigP-239513_FR1_1-312;GEGO01000692;GADI01008466;39616_FR6_1-307;118641_FR4_1-330	2;2;2;1;1;1;1;1;1;1;1;1;1	2;2;2;1;1;1;1;1;1;1;1;1;1	2;2;2;1;1;1;1;1;1;1;1;1;1	IrSigP-39617_FR4_1-315;IrSigP-239514_FR1_1-312;GADI01008467;GANP01014832;GANP01003603;GEGO01000912;IrSigP-239516_FR1_1-309;IrSigP-239515_FR1_1-331;IrSigP-239513_FR1_1-312;GEGO01000692;GADI01008466;39616_FR6_1-307 Extracted CDS [Ixodes ricinus];118641_FR4_1	13	2	2	2	2	0
IrSigP-245384_FR2_35-602	M	539	0	2	Metalloprotease||S|E	0	100.2	45-135	Metalloprotease		S	E	putative secreted metalloprotease	0.0	JAR95138.1	72	83	100	Ixodes ricinus	Metis5 protein	0.0	CAO00629.1	63	77	100	Ixodes ricinus	ZnMc_salivary_gland_MPs, Zinc-dependent metalloprotease, salivary_gland_MPs	3e-32	103.2	cd04272, ZnMc_salivary_gland_MPs, Zinc-dependent metalloprotease, salivary_gland_MPs. Metalloproteases secreted by the salivary glands of arthropods.	ZnMc_salivary_gland_MPs 3e-032| ZnMc_ADAM_like 1e-023| ZnMc_ADAMTS_like 6e-018| Reprolysin 8e-010| ZnMc_adamalysin_II_like 1e-008| ZnMc 2e-008| Reprolysin_3 2e-008| Reprolysin_5 4e-005| Reprolysin_2 1e-004| ZnMc_ADAM_fungal 0.004|	fertilins and related Zn-dependent metalloproteinases of the ADAMs family	6e-08	14.1	KOG3607, KOG3607, KOG3607, Meltrins, fertilins and related Zn-dependent metalloproteinases of the ADAMs family [Posttranslational modification, protein turnover, chaperones].	Posttranslational modification, protein turnover, chaperones	IRSIGP-245384_FR2_35-602	1791_FR1_58-521;IrSigP-245384_FR2_35-602;IrSigP-1792_FR5_35-602	1791_FR1_58-521;IrSigP-245384_FR2_35-602;IrSigP-1792_FR5_35-602	4;4;4	4;4;4	4;4;4	1791_FR1_58-521 Extracted CDS [Ixodes ricinus];IrSigP-245384_FR2_35-602;IrSigP-1792_FR5_35-602	3	4	4	4	4	0
IrSigP-37829_FR4_7-380	M	334	0	3	Metalloprotease||S|E	1e-139	97.6	30-460	Metalloprotease		S	E	putative secreted metalloprotease, partial	1E-133	JAR95100.1	69	80	99	Ixodes ricinus	metalloprotease 1	5E-014	AIE44753.1	22	41	65	Rhipicephalus microplus	ZnMc_salivary_gland_MPs, Zinc-dependent metalloprotease, salivary_gland_MPs	1e-17	87.3	cd04272, ZnMc_salivary_gland_MPs, Zinc-dependent metalloprotease, salivary_gland_MPs. Metalloproteases secreted by the salivary glands of arthropods.	ZnMc_salivary_gland_MPs 1e-017| ZnMc_ADAM_like 3e-004| ZnMc_ADAMTS_like 0.002| CBM_15 0.92| S-hydroxymethylmycothiol_dehydrogenase... 31 1.2 1.2| Zn_ADH_like1 2.1| Lactonase 3.7| Y_phosphatase3 3.8| DEXHc_DHX35 4.6| Salp15 5.3|	DEAH-box RNA helicase	0.031	5.8	KOG0922, KOG0922, KOG0922, DEAH-box RNA helicase [RNA processing and modification].	RNA processing and modification	IRSIGP-37829_FR4_7-380	IrSigP-37829_FR4_7-380;GADI01008036;230085_FR5_1-148;IrSigP-37828_FR6_6-190;IrSigP-230086_FR5_1-252;GANP01001506;IrSigP-39428_FR6_6-362	IrSigP-37829_FR4_7-380	6;2;2;2;2;2;2	5;1;1;1;1;1;1	5;1;1;1;1;1;1	IrSigP-37829_FR4_7-380	7	6	5	5	6	0
IrSigP-39617_FR4_1-315	M	282	0	0	Dehydrogenase||I|E	1e-111	95.5	50-40	Dehydrogenase		I	E	Putative mitochondrial/plastidial beta-ketoacyl-acp reductase	1E-147	JAA65342.1	93	96	95	Ixodes ricinus	probable short chain dehydrogenase	1E-101	AAY66967.1	68	77	96	Ixodes scapularis	SDR_c, classical (c) SDRs	2e-55	97.9	cd05233, SDR_c, classical (c) SDRs. SDRs are a functionally diverse family of oxidoreductases that have a single domain with a structurally conserved Rossmann fold (alpha/beta folding pattern with a central beta-sheet), an NAD(P)(H)-binding region, and a structurally diverse C-terminal region. Classical SDRs are typically about 250 residues long, while extended SDRs are approximately 350 residues…	SDR_c 2e-055| fabG 1e-052| BKR_SDR_c 3e-052| fabG 2e-051| fabG 5e-049| PRK12826 2e-048| FabG 5e-047| PRK06172 5e-046| PRK12939 8e-046| 3-oxoacyl-_reductase_FabG 3e-045|	Mitochondrial/plastidial beta-ketoacyl-ACP reductase	3e-46	90.2	KOG1200, KOG1200, KOG1200, Mitochondrial/plastidial beta-ketoacyl-ACP reductase [Lipid transport and metabolism].	Lipid transport and metabolism	IRSIGP-39617_FR4_1-315	IrSigP-39617_FR4_1-315;IrSigP-239514_FR1_1-312;GADI01008467;GANP01014832;GANP01003603;GEGO01000912;IrSigP-239516_FR1_1-309;IrSigP-239515_FR1_1-331;IrSigP-239513_FR1_1-312;GEGO01000692;GADI01008466;39616_FR6_1-307;118641_FR4_1-330	IrSigP-39617_FR4_1-315;IrSigP-239514_FR1_1-312;GADI01008467;GANP01014832;GANP01003603;GEGO01000912;IrSigP-239516_FR1_1-309;IrSigP-239515_FR1_1-331;IrSigP-239513_FR1_1-312;GEGO01000692;GADI01008466;39616_FR6_1-307;118641_FR4_1-330	2;2;2;1;1;1;1;1;1;1;1;1;1	2;2;2;1;1;1;1;1;1;1;1;1;1	2;2;2;1;1;1;1;1;1;1;1;1;1	IrSigP-39617_FR4_1-315;IrSigP-239514_FR1_1-312;GADI01008467;GANP01014832;GANP01003603;GEGO01000912;IrSigP-239516_FR1_1-309;IrSigP-239515_FR1_1-331;IrSigP-239513_FR1_1-312;GEGO01000692;GADI01008466;39616_FR6_1-307 Extracted CDS [Ixodes ricinus];118641_FR4_1	13	2	2	2	2	0
IrSigP-42571_FR4_35-611	M	557	0	1	5'nucleotidase||S|E	0	95.9	45-21	5'nucleotidase		S	E	Putative 5'-nucleotidase/apyrase	0.0	JAA72233.1	93	96	97	Ixodes ricinus	5'-nucleotidase	0.0	ABS28918.1	89	93	97	Ixodes scapularis	MPP_CD73_N, CD73 ecto-5'-nucleotidase and related proteins, N-terminal metallophosphatase domain	1e-114	102.5	cd07409, MPP_CD73_N, CD73 ecto-5'-nucleotidase and related proteins, N-terminal metallophosphatase domain. CD73 is a mammalian ecto-5'-nucleotidase expressed in endothelial cells and lymphocytes that catalyzes the conversion of 5'-AMP to adenosine in the final step of a pathway that generates adenosine from ATP. This pathway also includes a CD39 nucleoside triphosphate dephosphorylase that mediat…	MPP_CD73_N e-114| UshA 1e-063| PRK09419 1e-055| ushA 1e-049| MPP_UshA_N_like 2e-046| Probable_5'-nucleotidase 4e-042| 5_nucleotid_C 1e-031| MPP_SA0022_N 3e-021| Sulfur_oxidation_protein_SoxB 6e-018| MPP_SoxB_N 7e-018|	5' nucleotidase	1e-53	93.4	KOG4419, KOG4419, KOG4419, 5' nucleotidase [Nucleotide transport and metabolism].	Nucleotide transport and metabolism	IRSIGP-42571_FR4_35-611	IrSigP-42571_FR4_35-611;IrSigP-42572_FR2_12-600;IrSigP-117771_FR1_16-606;GADI01006597;IrSigP-42643_FR1_11-442;GADI01000916;GADI01000426;IrSigP-117772_FR4_16-582;GADI01000975;IrSigP-42646_FR5_41-631;GADI01001576;GADI01001575;GADI01000582;GADI01005911;GADI01001939	IrSigP-42571_FR4_35-611;IrSigP-42572_FR2_12-600;IrSigP-117771_FR1_16-606;GADI01006597;IrSigP-42643_FR1_11-442;GADI01000916;GADI01000426;IrSigP-117772_FR4_16-582;GADI01000975;IrSigP-42646_FR5_41-631;GADI01001576;GADI01001575;GADI01000582;GADI01005911;GADI01001939	2;2;2;1;1;1;1;1;1;1;1;1;1;1;1	2;2;2;1;1;1;1;1;1;1;1;1;1;1;1	2;2;2;1;1;1;1;1;1;1;1;1;1;1;1	IrSigP-42571_FR4_35-611;IrSigP-42572_FR2_12-600;IrSigP-117771_FR1_16-606;GADI01006597;IrSigP-42643_FR1_11-442;GADI01000916;GADI01000426;IrSigP-117772_FR4_16-582;GADI01000975;IrSigP-42646_FR5_41-631;GADI01001576;GADI01001575;GADI01000582;GADI01005911;GADI01	15	2	2	2	2	0
IrSigP-42572_FR2_12-600	M	581	0	1	5'nucleotidase||S|E	0	100	45-21	5'nucleotidase		S	E	Putative 5'-nucleotidase/apyrase	0.0	JAA72232.1	89	93	100	Ixodes ricinus	5'-nucleotidase	0.0	ABS28918.1	87	91	100	Ixodes scapularis	MPP_CD73_N, CD73 ecto-5'-nucleotidase and related proteins, N-terminal metallophosphatase domain	1e-110	102.5	cd07409, MPP_CD73_N, CD73 ecto-5'-nucleotidase and related proteins, N-terminal metallophosphatase domain. CD73 is a mammalian ecto-5'-nucleotidase expressed in endothelial cells and lymphocytes that catalyzes the conversion of 5'-AMP to adenosine in the final step of a pathway that generates adenosine from ATP. This pathway also includes a CD39 nucleoside triphosphate dephosphorylase that mediat…	MPP_CD73_N e-110| UshA 2e-063| PRK09419 3e-053| ushA 2e-050| MPP_UshA_N_like 1e-044| Probable_5'-nucleotidase 5e-041| 5_nucleotid_C 1e-031| MPP_SA0022_N 5e-020| MPP_CG11883_N 2e-019| MPP_UshA_N 1e-018|	5' nucleotidase	1e-53	96	KOG4419, KOG4419, KOG4419, 5' nucleotidase [Nucleotide transport and metabolism].	Nucleotide transport and metabolism	IRSIGP-42572_FR2_12-600	IrSigP-42571_FR4_35-611;IrSigP-42572_FR2_12-600;IrSigP-117771_FR1_16-606;GADI01006597;IrSigP-42643_FR1_11-442;GADI01000916;GADI01000426;IrSigP-117772_FR4_16-582;GADI01000975;IrSigP-42646_FR5_41-631;GADI01001576;GADI01001575;GADI01000582;GADI01005911;GADI01001939	IrSigP-42571_FR4_35-611;IrSigP-42572_FR2_12-600;IrSigP-117771_FR1_16-606;GADI01006597;IrSigP-42643_FR1_11-442;GADI01000916;GADI01000426;IrSigP-117772_FR4_16-582;GADI01000975;IrSigP-42646_FR5_41-631;GADI01001576;GADI01001575;GADI01000582;GADI01005911;GADI01001939	2;2;2;1;1;1;1;1;1;1;1;1;1;1;1	2;2;2;1;1;1;1;1;1;1;1;1;1;1;1	2;2;2;1;1;1;1;1;1;1;1;1;1;1;1	IrSigP-42571_FR4_35-611;IrSigP-42572_FR2_12-600;IrSigP-117771_FR1_16-606;GADI01006597;IrSigP-42643_FR1_11-442;GADI01000916;GADI01000426;IrSigP-117772_FR4_16-582;GADI01000975;IrSigP-42646_FR5_41-631;GADI01001576;GADI01001575;GADI01000582;GADI01005911;GADI01	15	2	2	2	2	0
IrSigP-44842_FR6_18-777	M	731	0	2	M13_peptidase||S|E	0	98.8	35-98	M13_peptidase		S	E	Putative m13 family peptidase, partial	0.0	JAA72759.1	95	97	98	Ixodes ricinus	neprilysin-2	1E-123	XP_011259069.1	35	52	95	Camponotus floridanus	M13, Peptidase family M13 includes neprilysin and endothelin-converting enzyme I	0	102.8	cd08662, M13, Peptidase family M13 includes neprilysin and endothelin-converting enzyme I. The M13 family of metallopeptidases includes neprilysin (neutral endopeptidase, NEP, enkephalinase, CD10, CALLA, EC 3.4.24.11), endothelin-converting enzyme I (ECE-1, EC 3.4.24.71), erythrocyte surface antigen KELL (ECE-3), phosphate-regulating gene on the X chromosome (PHEX), soluble secreted endopeptidase…	M13 0.0| PepO e-105| Peptidase_M13_N 1e-087| Peptidase_M13 4e-061| GluZincin 0.007| Recombination_protein_2 0.30| ChoK-like_euk 0.40| M4_TLP 0.89| TroA_d 2.4| DUF4344 2.7|	M13 family peptidase	1e-133	101.7	KOG3624, KOG3624, KOG3624, M13 family peptidase [Amino acid transport and metabolism].	Amino acid transport and metabolism	IRSIGP-44842_FR6_18-777	IrSigP-203298_FR4_120-571;IrSigP-44842_FR6_18-777;IrSigP-202310_FR5_122-866;GADI01001049;202312_FR2_129-876;IrSigP-44841_FR5_14-614;IrSigP-202311_FR5_122-866;GADI01001050	IrSigP-203298_FR4_120-571;IrSigP-44842_FR6_18-777;IrSigP-202310_FR5_122-866;GADI01001049;202312_FR2_129-876;IrSigP-44841_FR5_14-614;IrSigP-202311_FR5_122-866;GADI01001050	2;2;2;2;2;1;1;1	2;2;2;2;2;1;1;1	2;2;2;2;2;1;1;1	IrSigP-203298_FR4_120-571;IrSigP-44842_FR6_18-777;IrSigP-202310_FR5_122-866;GADI01001049;202312_FR2_129-876 Extracted CDS [Ixodes ricinus];IrSigP-44841_FR5_14-614;IrSigP-202311_FR5_122-866;GADI01001050	8	2	2	2	2	0
IrSigP-47409_FR1_62-323	M	222	0	0	Cytotoxin||S|	3e-79	100.9	40-31	Cytotoxin		S		Putative salivary protein antigen p23	1E-122	JAA71666.1	98	99	100	Ixodes ricinus	salivary protein antigen P23	1E-121	AEE89467.1	98	99	100	Ixodes scapularis	RHO_alpha_C_ahdA1c-like, C-terminal catalytic domain of the large/alpha subunit (ahdA1c) of a ring-hydroxylating dioxygenase from Sphingomonas sp	2.4	32.9	cd08880, RHO_alpha_C_ahdA1c-like, C-terminal catalytic domain of the large/alpha subunit (ahdA1c) of a ring-hydroxylating dioxygenase from Sphingomonas sp. strain P2 and related proteins. C-terminal catalytic domain of the large subunit (ahdA1c) of the AhdA3A4A2cA1c salicylate 1-hydroxylase complex from Sphingomonas sp. strain P2, and related Rieske-type non-heme iron aromatic ring-hydroxylating …	RHO_alpha_C_ahdA1c-like 2.4| Cas1_I-B 2.8| cas1_HMARI 3.0| mgtE 3.3| Peptidase_M32 3.3| CRISPR-associated_endonuclease_Cas1 3.9| TCP24 4.1| Beach 4.5| D1pyr5carbox1 5.0| cyto_c552_HCOOH 6.7|	Negative regulator of transcription	0.11	10.6	KOG1831, KOG1831, KOG1831, Negative regulator of transcription [Transcription].	Transcription	IRSIGP-47409_FR1_62-323	IrSigP-47409_FR1_62-323;GBIH01002081	IrSigP-47409_FR1_62-323	10;3	4;3	2;1	IrSigP-47409_FR1_62-323	2	10	4	2	10	1
IrSigP-48779_FR2_1-140	M	118	0	0	BTSP|TSGP1|S|	1e-48	100	55-116	BTSP	TSGP1	S		BTSP-11	2E-058	AAT92125.1	83	94	100	Ixodes pacificus	BTSP-11	4E-057	AAT92125.1	83	94	100	Ixodes pacificus	TSGP1, Tick salivary peptide group 1	1e-22	100.9	pfam07771, TSGP1, Tick salivary peptide group 1. This contains a group of peptides derived from a salivary gland cDNA library of the tick Ixodes scapularis. Also present are peptides from a related tick species, Ixodes ricinus. They are characterized by a putative signal peptide indicative of secretion and conserved cysteine residues.	TSGP1 1e-022| PRK15179 0.39| Fimbrillin_C 0.80| Salp15 2.9| lysine_23-aminomutase_YodO_family_prot... 26 3.8 3.8| PRK07579 5.9| Sema_plexin_C1 6.5| UMPH-1 6.9| ChlI 7.4| TrpE 7.4|	ATP-dependent DNA ligase I	1.7	5	KOG0967, KOG0967, KOG0967, ATP-dependent DNA ligase I [Replication, recombination and repair].	Replication, recombination and repair	IRSIGP-48779_FR2_1-140	GANP01008184;GANP01008185;48778_FR2_46-156;IrSigP-48779_FR2_1-140;48780_FR1_1-160;GANP01002453;GANP01008186	GANP01008184;GANP01008185;48778_FR2_46-156;IrSigP-48779_FR2_1-140;48780_FR1_1-160;GANP01002453	4;4;4;4;3;2;1	4;4;4;4;3;2;1	3;3;3;3;2;1;1	GANP01008184;GANP01008185;48778_FR2_46-156 Extracted CDS [Ixodes ricinus];IrSigP-48779_FR2_1-140;48780_FR1_1-160 Extracted CDS [Ixodes ricinus];GANP01002453	7	4	4	3	4	0
IrSigP-48781_FR4_1-170	M	118	0	0	BTSP|TSGP1|S|	4e-51	100	55-116	BTSP	TSGP1	S		Putative basic tail protein	5E-066	JAA68551.1	96	97	100	Ixodes ricinus	BTSP-11	2E-061	AAT92125.1	90	93	100	Ixodes pacificus	TSGP1, Tick salivary peptide group 1	3e-20	100.9	pfam07771, TSGP1, Tick salivary peptide group 1. This contains a group of peptides derived from a salivary gland cDNA library of the tick Ixodes scapularis. Also present are peptides from a related tick species, Ixodes ricinus. They are characterized by a putative signal peptide indicative of secretion and conserved cysteine residues.	TSGP1 3e-020| yebU 1.2| Pilt 1.6| COG4449 2.3| Macro_2 3.1| mraY 3.2| Methyltr_RsmF_N 7.6| PolY 8.1| SPRY_PRY_TRIM17 9.3|	Steroid hormone nuclear receptor	0.87	4.2	KOG4216, KOG4216, KOG4216, Steroid hormone nuclear receptor [Transcription].	Transcription	IRSIGP-48781_FR4_1-170	GANP01013478;IrSigP-48781_FR4_1-170	GANP01013478;IrSigP-48781_FR4_1-170	2;2	2;2	2;2	GANP01013478;IrSigP-48781_FR4_1-170	2	2	2	2	2	0
IrSigP-5455_FR4_24-605	M	576	0	2	5'nucleotidase||S|E	0	99.3	45-21	5'nucleotidase		S	E	Putative 5'-nucleotidase/apyrase	0.0	JAA70746.1	93	96	100	Ixodes ricinus	5'-nucleotidase	0.0	ABS28918.1	70	79	101	Ixodes scapularis	MPP_CD73_N, CD73 ecto-5'-nucleotidase and related proteins, N-terminal metallophosphatase domain	1e-105	103.6	cd07409, MPP_CD73_N, CD73 ecto-5'-nucleotidase and related proteins, N-terminal metallophosphatase domain. CD73 is a mammalian ecto-5'-nucleotidase expressed in endothelial cells and lymphocytes that catalyzes the conversion of 5'-AMP to adenosine in the final step of a pathway that generates adenosine from ATP. This pathway also includes a CD39 nucleoside triphosphate dephosphorylase that mediat…	MPP_CD73_N e-105| UshA 1e-067| PRK09419 9e-058| ushA 4e-049| MPP_UshA_N_like 2e-046| Probable_5'-nucleotidase 2e-046| 5_nucleotid_C 4e-031| MPP_CpdB_N 7e-021| MPP_UshA_N 7e-020| MPP_SA0022_N 7e-019|	5' nucleotidase	3e-58	95	KOG4419, KOG4419, KOG4419, 5' nucleotidase [Nucleotide transport and metabolism].	Nucleotide transport and metabolism	IRSIGP-5455_FR4_24-605	GADI01003062;IrSigP-91535_FR1_1-605;IrSigP-91534_FR6_1-585;IrSigP-5455_FR4_24-605;GADI01007623;GADI01000545;91537_FR3_1-478;GANP01000546;91533_FR5_12-588;IrSigP-91536_FR6_24-605	GADI01003062;IrSigP-91535_FR1_1-605;IrSigP-91534_FR6_1-585;IrSigP-5455_FR4_24-605;GADI01007623;GADI01000545;91537_FR3_1-478;GANP01000546	5;5;5;5;4;4;4;3;1;1	5;5;5;5;4;4;4;3;1;1	4;4;4;4;3;3;3;3;0;0	GADI01003062;IrSigP-91535_FR1_1-605;IrSigP-91534_FR6_1-585;IrSigP-5455_FR4_24-605;GADI01007623;GADI01000545;91537_FR3_1-478 Extracted CDS [Ixodes ricinus];GANP01000546	10	5	5	4	5	0
IrSigP-58238_FR4_1-217	M	208	0	1	Lipocalin|P32 antigen|S|	2e-75	97.8	40-122	Lipocalin	P32 antigen	S		Putative secreted protein	1E-110	JAA71708.1	92	94	100	Ixodes ricinus	putative salivary secreted peptide	1E-023	AAT92210.1	50	68	98	Ixodes pacificus	Piwi_piwi-like_ProArk, Piwi_piwi-like_ProArk: PIWI domain, Piwi-like subfamily found in Archaea and Bacteria	3.5	11.4	cd04659, Piwi_piwi-like_ProArk, Piwi_piwi-like_ProArk: PIWI domain, Piwi-like subfamily found in Archaea and Bacteria. RNA silencing refers to a group of related gene-silencing mechanisms mediated by short RNA molecules, including siRNAs, miRNAs, and heterochromatin-related guide RNAs. The central component of the RNA-induced silencing complex (RISC) and related complexes is Argonaute. The PIWI d…	Piwi_piwi-like_ProArk 3.5| Thr-synth_2 4.3| PRK10352 5.5| ABC_6TM_Pgp_ABCB1 6.9| OXR1 7.7| ycf2 9.3| RRM2_MATR3 9.3|	Vacuolar sorting protein VPS45	0.43	7.3	KOG2115, KOG2115, KOG2115, Vacuolar sorting protein VPS45 [Intracellular trafficking, secretion, and vesicular transport].	Intracellular trafficking, secretion, and vesicular transport	IRSIGP-58238_FR4_1-217	IrSigP-58240_FR4_1-217;IrSigP-58238_FR4_1-217;GADI01002100;IrSigP-58239_FR1_1-222	IrSigP-58240_FR4_1-217;IrSigP-58238_FR4_1-217;GADI01002100;IrSigP-58239_FR1_1-222	3;3;3;2	2;2;2;2	0;0;0;0	IrSigP-58240_FR4_1-217;IrSigP-58238_FR4_1-217;GADI01002100;IrSigP-58239_FR1_1-222	4	3	2	0	3	0
IrSigP-58239_FR1_1-222	M	213	0	1	Lipocalin|P32 antigen|S|	4e-73	97.8	40-122	Lipocalin	P32 antigen	S		Putative secreted protein	1E-117	JAA71708.1	98	98	100	Ixodes ricinus	putative salivary secreted peptide	3E-022	AAT92210.1	50	66	98	Ixodes pacificus	PLN02387, long-chain-fatty-acid-CoA ligase family protein	2.8	2.6	PLN02387, PLN02387, long-chain-fatty-acid-CoA ligase family protein.	PLN02387 2.8| Piwi_piwi-like_ProArk 4.3| PRK06066 4.4| Thr-synth_2 4.8| PRK04163 6.6| PRK10352 7.4| ABC_6TM_Pgp_ABCB1 8.5|	Vacuolar sorting protein VPS45	0.5	7.3	KOG2115, KOG2115, KOG2115, Vacuolar sorting protein VPS45 [Intracellular trafficking, secretion, and vesicular transport].	Intracellular trafficking, secretion, and vesicular transport	IRSIGP-58239_FR1_1-222	IrSigP-58240_FR4_1-217;IrSigP-58238_FR4_1-217;GADI01002100;IrSigP-58239_FR1_1-222	IrSigP-58240_FR4_1-217;IrSigP-58238_FR4_1-217;GADI01002100;IrSigP-58239_FR1_1-222	3;3;3;2	2;2;2;2	0;0;0;0	IrSigP-58240_FR4_1-217;IrSigP-58238_FR4_1-217;GADI01002100;IrSigP-58239_FR1_1-222	4	3	2	0	3	0
IrSigP-58240_FR4_1-217	M	208	0	1	Lipocalin|P32 antigen|S|	1e-73	97.8	40-122	Lipocalin	P32 antigen	S		Putative secreted protein	1E-120	JAA71708.1	100	100	100	Ixodes ricinus	putative salivary secreted peptide	3E-022	AAT92210.1	50	66	98	Ixodes pacificus	PLN02387, long-chain-fatty-acid-CoA ligase family protein	2.6	2.6	PLN02387, PLN02387, long-chain-fatty-acid-CoA ligase family protein.	PLN02387 2.6| Piwi_piwi-like_ProArk 4.0| PRK06066 4.4| Thr-synth_2 4.7| PRK04163 5.7| PRK10352 6.8| ABC_6TM_Pgp_ABCB1 7.6|	Vacuolar sorting protein VPS45	0.44	7.3	KOG2115, KOG2115, KOG2115, Vacuolar sorting protein VPS45 [Intracellular trafficking, secretion, and vesicular transport].	Intracellular trafficking, secretion, and vesicular transport	IRSIGP-58240_FR4_1-217	IrSigP-58240_FR4_1-217;IrSigP-58238_FR4_1-217;GADI01002100;IrSigP-58239_FR1_1-222	IrSigP-58240_FR4_1-217;IrSigP-58238_FR4_1-217;GADI01002100;IrSigP-58239_FR1_1-222	3;3;3;2	2;2;2;2	0;0;0;0	IrSigP-58240_FR4_1-217;IrSigP-58238_FR4_1-217;GADI01002100;IrSigP-58239_FR1_1-222	4	3	2	0	3	0
IrSigP-91534_FR6_1-585	M	576	0	2	5'nucleotidase||S|E	0	99.3	45-21	5'nucleotidase		S	E	Putative 5'-nucleotidase/apyrase	0.0	JAA70746.1	95	97	100	Ixodes ricinus	5'-nucleotidase	0.0	ABS28918.1	70	79	101	Ixodes scapularis	MPP_CD73_N, CD73 ecto-5'-nucleotidase and related proteins, N-terminal metallophosphatase domain	1e-106	103.6	cd07409, MPP_CD73_N, CD73 ecto-5'-nucleotidase and related proteins, N-terminal metallophosphatase domain. CD73 is a mammalian ecto-5'-nucleotidase expressed in endothelial cells and lymphocytes that catalyzes the conversion of 5'-AMP to adenosine in the final step of a pathway that generates adenosine from ATP. This pathway also includes a CD39 nucleoside triphosphate dephosphorylase that mediat…	MPP_CD73_N e-106| UshA 4e-068| PRK09419 2e-061| ushA 7e-053| Probable_5'-nucleotidase 8e-047| MPP_UshA_N_like 4e-045| 5_nucleotid_C 2e-032| MPP_CpdB_N 6e-022| MPP_UshA_N 6e-021| MPP_SA0022_N 1e-019|	5' nucleotidase	4e-59	95.2	KOG4419, KOG4419, KOG4419, 5' nucleotidase [Nucleotide transport and metabolism].	Nucleotide transport and metabolism	IRSIGP-91534_FR6_1-585	GADI01003062;IrSigP-91535_FR1_1-605;IrSigP-91534_FR6_1-585;IrSigP-5455_FR4_24-605;GADI01007623;GADI01000545;91537_FR3_1-478;GANP01000546;91533_FR5_12-588;IrSigP-91536_FR6_24-605	GADI01003062;IrSigP-91535_FR1_1-605;IrSigP-91534_FR6_1-585;IrSigP-5455_FR4_24-605;GADI01007623;GADI01000545;91537_FR3_1-478;GANP01000546	5;5;5;5;4;4;4;3;1;1	5;5;5;5;4;4;4;3;1;1	4;4;4;4;3;3;3;3;0;0	GADI01003062;IrSigP-91535_FR1_1-605;IrSigP-91534_FR6_1-585;IrSigP-5455_FR4_24-605;GADI01007623;GADI01000545;91537_FR3_1-478 Extracted CDS [Ixodes ricinus];GANP01000546	10	5	5	4	5	0
IrSigP-91535_FR1_1-605	M	576	0	2	5'nucleotidase||S|E	0	99.3	45-21	5'nucleotidase		S	E	Putative 5'-nucleotidase/apyrase	0.0	JAA70746.1	93	96	100	Ixodes ricinus	5'-nucleotidase	0.0	ABS28918.1	70	79	101	Ixodes scapularis	MPP_CD73_N, CD73 ecto-5'-nucleotidase and related proteins, N-terminal metallophosphatase domain	1e-107	103.6	cd07409, MPP_CD73_N, CD73 ecto-5'-nucleotidase and related proteins, N-terminal metallophosphatase domain. CD73 is a mammalian ecto-5'-nucleotidase expressed in endothelial cells and lymphocytes that catalyzes the conversion of 5'-AMP to adenosine in the final step of a pathway that generates adenosine from ATP. This pathway also includes a CD39 nucleoside triphosphate dephosphorylase that mediat…	MPP_CD73_N e-107| UshA 1e-070| PRK09419 2e-063| ushA 1e-054| MPP_UshA_N_like 9e-049| Probable_5'-nucleotidase 4e-046| 5_nucleotid_C 4e-033| MPP_CpdB_N 2e-022| MPP_UshA_N 9e-021| MPP_SA0022_N 2e-020|	5' nucleotidase	1e-61	95	KOG4419, KOG4419, KOG4419, 5' nucleotidase [Nucleotide transport and metabolism].	Nucleotide transport and metabolism	IRSIGP-91535_FR1_1-605	GADI01003062;IrSigP-91535_FR1_1-605;IrSigP-91534_FR6_1-585;IrSigP-5455_FR4_24-605;GADI01007623;GADI01000545;91537_FR3_1-478;GANP01000546;91533_FR5_12-588;IrSigP-91536_FR6_24-605	GADI01003062;IrSigP-91535_FR1_1-605;IrSigP-91534_FR6_1-585;IrSigP-5455_FR4_24-605;GADI01007623;GADI01000545;91537_FR3_1-478;GANP01000546	5;5;5;5;4;4;4;3;1;1	5;5;5;5;4;4;4;3;1;1	4;4;4;4;3;3;3;3;0;0	GADI01003062;IrSigP-91535_FR1_1-605;IrSigP-91534_FR6_1-585;IrSigP-5455_FR4_24-605;GADI01007623;GADI01000545;91537_FR3_1-478 Extracted CDS [Ixodes ricinus];GANP01000546	10	5	5	4	5	0
IrSigP-98901_FR2_1-593	M	581	0	3	5'nucleotidase||S|E	0	98.5	45-21	5'nucleotidase		S	E	Putative 5'-nucleotidase/apyrase, partial	0.0	JAA72482.1	85	92	96	Ixodes ricinus	5'-nucleotidase	0.0	ABS28918.1	59	75	99	Ixodes scapularis	MPP_CD73_N, CD73 ecto-5'-nucleotidase and related proteins, N-terminal metallophosphatase domain	1e-112	102.9	cd07409, MPP_CD73_N, CD73 ecto-5'-nucleotidase and related proteins, N-terminal metallophosphatase domain. CD73 is a mammalian ecto-5'-nucleotidase expressed in endothelial cells and lymphocytes that catalyzes the conversion of 5'-AMP to adenosine in the final step of a pathway that generates adenosine from ATP. This pathway also includes a CD39 nucleoside triphosphate dephosphorylase that mediat…	MPP_CD73_N e-112| UshA 2e-067| PRK09419 8e-061| MPP_UshA_N_like 2e-051| ushA 5e-046| Probable_5'-nucleotidase 5e-042| 5_nucleotid_C 2e-028| MPP_CpdB_N 2e-024| MPP_SoxB_N 4e-020| MPP_CG11883_N 9e-020|	5' nucleotidase	2e-60	86.5	KOG4419, KOG4419, KOG4419, 5' nucleotidase [Nucleotide transport and metabolism].	Nucleotide transport and metabolism	IRSIGP-98901_FR2_1-593	GADI01001329;GADI01001301;GADI01001326;IrSigP-98901_FR2_1-593;IrSigP-216510_FR1_6-593;IrSigP-216379_FR4_1059-1685;169881_FR2_803-1378;182754_FR1_1598-2172;98899_FR6_121-662;98794_FR3_98-632;GEGO01000611;216380_FR3_566-1140;216508_FR3_1-486;216511_FR5_1-393;GADI01000896;GEGO01001217;GADI01000888;65036_FR4_6-594;138482_FR5_201-827;IrSigP-73592_FR4_6-594;IrSigP-166629_FR2_201-828;GADI01005894;GADI01…	GADI01001329;GADI01001301;GADI01001326;IrSigP-98901_FR2_1-593;IrSigP-216510_FR1_6-593;IrSigP-216379_FR4_1059-1685;169881_FR2_803-1378;182754_FR1_1598-2172;98899_FR6_121-662;98794_FR3_98-632;GEGO01000611;216380_FR3_566-1140;216508_FR3_1-486;216511_FR5_1-393;GADI01000896;GEGO01001217;GADI01000888;65036_FR4_6-594;138482_FR5_201-827;IrSigP-73592_FR4_6-594;IrSigP-166629_FR2_201-828;GADI01005894;GADI01…	3;3;3;3;3;3;3;3;3;3;3;3;3;3;3;3;3;2;2;2;2;2;2;2;2;2;2;2;2;2;2;1;1	3;3;3;3;3;3;3;3;3;3;3;3;3;3;3;3;3;2;2;2;2;2;2;2;2;2;2;2;2;2;2;1;1	3;3;3;3;3;3;3;3;3;3;3;3;3;3;3;3;3;2;2;2;2;2;2;2;2;2;2;2;2;2;2;1;1	GADI01001329;GADI01001301;GADI01001326;IrSigP-98901_FR2_1-593;IrSigP-216510_FR1_6-593;IrSigP-216379_FR4_1059-1685;169881_FR2_803-1378 Extracted CDS [Ixodes ricinus];182754_FR1_1598-2172 Extracted CDS [Ixodes ricinus];98899_FR6_121-662 Extracted CDS [Ixodes	33	3	3	3	3	0
[truncated: 37 more columns]
